# Supplementary material for: Differential reprogramming of breast cancer subtypes in 3D cultures and implications for sensitivity to targeted therapy
Source: Sci Rep. 2021 Mar 31;11:7259. doi: 10.1038/s41598-021-86664-7 (PMC8012355; doi:10.1038/s41598-021-86664-7)
Supplement: Supplementary file 3 — Supplementary Table 1. [file 41598_2021_86664_MOESM3_ESM.xlsx]

## Sheet: Sheet1
CellLine	Subtype	Sequenced in 2D	Sequenced in 3D
BT20	BasalA	Yes	No
BT474	Luminal	Yes	Yes
BT483	Luminal	Yes	No
BT549	BasalB	Yes	Yes
CAMA-1	Luminal	Yes	No
DU4475	BasalA	Yes	No
EVSA-T	Luminal	Yes	No
HCC1143	BasalA	Yes	Yes
HCC1187	BasalA	Yes	No
HCC1395	BasalB	Yes	No
HCC1419	Luminal	Yes	No
HCC1500	BasalB	Yes	No
HCC1569	BasalA	Yes	No
HCC1599	BasalA	Yes	No
HCC1806	BasalA	Yes	Yes
HCC1937	BasalA	Yes	No
HCC1954	BasalA	Yes	Yes
HCC202	Luminal	Yes	No
HCC2218	Luminal	Yes	No
HCC38	BasalB	Yes	No
HCC70	BasalA	Yes	No
Hs578T	BasalB	Yes	Yes
MCF-7	Luminal	Yes	No
MDA-MB-134VI	Luminal	Yes	No
MDA-MB-157	BasalB	Yes	No
MDA-MB-175VII	Luminal	Yes	Yes
MDA-MB-231	BasalB	Yes	Yes
MDA-MB-330	Luminal	Yes	No
MDA-MB-361	Luminal	Yes	No
MDA-MB-415	Luminal	Yes	No
MDA-MB-435s	BasalB	Yes	No
MDA-MB-436	BasalB	Yes	No
MDA-MB-453	Luminal	Yes	No
MDA-MB-468	BasalA	Yes	Yes
MPE600	Luminal	Yes	No
OCUB-F	Luminal	Yes	No
SK-BR-3	Luminal	Yes	Yes
SK-BR-5	Luminal	Yes	No
SK-BR-7	BasalB	Yes	No
SUM102PT	BasalB	Yes	No
SUM1315MO2	BasalB	Yes	No
SUM149PT	BasalB	Yes	Yes
SUM159PT	BasalB	Yes	No
SUM185PE	Luminal	Yes	No
SUM190PT	BasalA	Yes	No
SUM225CWN	BasalA	Yes	No
SUM229PE	BasalA	Yes	No
SUM44PE	Luminal	Yes	No
SUM52PE	Luminal	Yes	No
T47D	Luminal	Yes	Yes
UACC893	Luminal	Yes	Yes
ZR75-1	Luminal	Yes	Yes
ZR75-30	Luminal	Yes	No
