# Supplementary material for: Differential reprogramming of breast cancer subtypes in 3D cultures and implications for sensitivity to targeted therapy
Source: Sci Rep. 2021 Mar 31;11:7259. doi: 10.1038/s41598-021-86664-7 (PMC8012355; doi:10.1038/s41598-021-86664-7)
Supplement: Supplementary file 4 — Supplementary Table 2. [file 41598_2021_86664_MOESM4_ESM.xlsx]

## Sheet: Sheet1
Basal-Luminal identifers Charafe-Jauffret, 2006			Basal-Luminal identifiers Neve, 2006		Basal-Mesenchymal identifers Charafe-Jauffret, 2006
Status	Gene Symbol		Gene Symbol		Status	Gene Symbol
Luminal	ABCA3		EMP3		Basal	ACSL1
Basal	ABCD3		MSN		Basal	ACSL1
Luminal	ABCG1		CAV1		Basal	AIM1
Basal	ACTN1		CAV1		Mesenchymal	AK5
Basal	ACTN1		KLK6		Basal	AKR1B10
Luminal	ACVR1B		PTRF		Mesenchymal	ALS2CR2
Basal	ACY1L2		AXL		Mesenchymal	APLP1
Luminal	AD023		FOSL1		Basal	APRT
Basal	ADA		PDEF		Basal	APRT
Luminal	ADCY6		CAV2		Mesenchymal	ARHGAP17
Basal	ADD3		HNF3A		Mesenchymal	ARK5
Basal	ADM		ELK3		Mesenchymal	ARNT2
Basal	ADORA2B		ERBB3		Basal	ATP1A1
Basal	ADPRTL1		CD24		Mesenchymal	BCAT1
Basal	ADRB2		IFITM1		Mesenchymal	BCAT1
Basal	AGPS		PLSCR1		Mesenchymal	BDNF
Luminal	AGR2		IFITM1		Basal	BLNK
Basal	AIM1		CD24		Basal	BSPRY
Basal	AKAP2		NT5E		Mesenchymal	C10orf38
Basal	AKAP2		ARHB		Mesenchymal	C10orf56
Basal	AKR1B1		KRT8		Mesenchymal	C10orf56
Basal	AKR1B10		CA12		Basal	C18orf11
Basal	AKR1C1		TGFBR2		Basal	C1orf37
Basal	AKR1C1		CRYAB		Basal	C20orf111
Basal	AKR1C1		PDEF		Basal	C9orf123
Basal	AKR1C1		SGK		Basal	CBLC
Basal	AKR1C1		NET-6		Basal	CCNL1
Basal	AKR1C3		CD24		Basal	CD24
Basal	AKT3		XBP1		Basal	CD24
Basal	ALDH1A3		PHLDA1		Basal	CD24
Basal	ALDH3A2		KIAA0452		Basal	CD24
Basal	ALDH3A2		RAB25		Basal	CD24
Basal	ALDH3A2		VIM		Basal	CD24
Basal	AMD1		KRT16		Mesenchymal	CD99
Basal	AMSH-LP		FLJ20273		Basal	CDH1
Basal	AMSH-LP		ALDH1A3		Basal	CDH1
Basal	ANKH		PLSCR1		Basal	CDH3
Basal	ANKH		SELENBP1		Basal	CDS1
Basal	ANKH		SLC9A3R1		Basal	CDS1
Basal	ANKRD3		ANPEP		Basal	CDS1
Luminal	ANKRD30A		TOB1		Mesenchymal	CKLFSF3
Basal	ANTXR1		AP1G1		Basal	CKMT1
Basal	ANXA1		AP1G1		Basal	CLCA2
Basal	ANXA1		PHLDA1		Mesenchymal	COL6A2
Basal	ANXA2		AKR1B1		Basal	COX5B
Basal	ANXA2		DD96		Basal	DIRC2
Basal	ANXA2		KRT19		Basal	DKFZp434N035
Basal	ANXA2P1		FLJ20151		Basal	DKFZP564G2022
Basal	ANXA3		FSTL1		Mesenchymal	DKFZp761D112
Basal	ANXA4		ANXA1		Basal	DSG3
Luminal	ANXA6		TJP3		Basal	DSG3
Basal	ANXA8		GATA3		Basal	DSIPI
Basal	ANXA8		CD24		Basal	DUSP16
Luminal	ANXA9		FLJ13612		Basal	DUSP16
Luminal	AP1G1		RTVP1		Mesenchymal	EDIL3
Basal	APOL6		PLAU		Basal	EHF
Luminal	AR		CAV2		Basal	EHF
Luminal	AR		KIAA0089		Basal	ELF1
Basal	ARAP3		INHBB		Basal	ELF3
Luminal	ARF3		LCN2		Basal	ELF3
Luminal	ARFIP2		MGC11242		Basal	ELF3
Basal	ARHE		HRB2		Basal	ELMO3
Basal	ARHGAP23		CST3		Basal	ENTPD2
Basal	ARHGAP5		SACS		Basal	EPHA1
Luminal	ARID2		TACSTD1		Basal	EPN3
Luminal	ARID2		SNAI2		Basal	EPN3
Basal	ARNTL2		CHST6		Basal	F11R
Basal	ARNTL2		ELF3		Basal	F11R
Basal	ARPC2		PLAU		Basal	F11R
Basal	ASAM		KLK8		Basal	FAM31C
Basal	ASAM		TGFBI		Mesenchymal	FLJ10357
Luminal	ASB8		CA12		Mesenchymal	FLJ10357
Luminal	ASH1L		PRSS8		Basal	FLJ20171
Luminal	ASTN2		MYO5C		Basal	FLJ20171
Luminal	ASTN2		IFITM3		Basal	FLJ20315
Basal	ASXL1		CD44		Basal	FLJ21148
Basal	ATP10D		SLPI		Basal	FLJ21749
Basal	ATP1A1		CLDN4		Basal	FLJ21918
Basal	ATP1B3		SPINT1		Basal	FLJ23153
Luminal	ATP6AP1		GABRP		Mesenchymal	FLNC
Luminal	ATP8B1		RARRES1		Basal	FOSB
Basal	AXL		P23		Basal	FXYD3
Basal	B2M		MGC4655		Mesenchymal	FZD2
Basal	B3GNT5		ANK3		Mesenchymal	GFPT2
Luminal	BAI2		PRNP		Basal	GJB3
Luminal	BAZ2A		PROCR		Basal	GJB3
Basal	BBP		IFI27		Mesenchymal	GNG11
Luminal	BCAS1		ALDH3B2		Basal	GPR110
Luminal	BCOR		TFF1		Mesenchymal	GRB10
Luminal	BCOR		FLJ13782		Mesenchymal	GRK5
Basal	BF		MAP4K4		Basal	GSN
Basal	BICD2		RARRES1		Mesenchymal	GULP1
Basal	BICD2		CD44		Mesenchymal	HAK
Basal	BIN1		KIAA0182		Basal	HBP17
Basal	BIN1		TRIM2		Basal	HOOK2
Basal	BIRC3		SPINT2		Basal	IBRDC2
Basal	BJ-TSA-9		IFITM2		Basal	IBRDC2
Luminal	BLNK		AKAP2		Mesenchymal	IL11
Basal	BMP1		SART-2		Basal	IRF6
Basal	BNC1		GATA3		Basal	IRF6
Basal	BPAG1		PDEF		Basal	IRF6
Basal	BPAG1		BAG2		Basal	ITGB6
Basal	BTG3		DFNA5		Basal	ITGB6
Basal	BTG3		MGC3184		Basal	ITPA
Basal	BTN3A2		GBP1		Basal	KCNK1
Basal	BTN3A3		TUBB-5		Basal	KCNK1
Basal	BTN3A3		CALB2		Basal	KCNK1
Basal	C10orf10		AKAP2		Basal	KIAA0040
Luminal	C10orf12		CDKN2A		Basal	KIAA0247
Basal	C10orf38		PBX1		Mesenchymal	KIAA0877
Luminal	C10orf82		C1orf29		Basal	KIAA1522
Luminal	C12orf22		UP		Mesenchymal	KIF3C
Luminal	C14orf132		NMI		Mesenchymal	KLF2
Luminal	C14orf132		LOC56912		Basal	KLK5
Basal	C14orf31		DKFZP566I1024		Basal	KLK6
Luminal	C14orf66		RARRES1		Basal	KRT15
Luminal	C14orf83		SNL		Basal	KRT16
Luminal	C17orf28		SFRP1		Basal	KRT5
Luminal	C1orf34		CD44		Basal	LAD1
Basal	C1R		HAIK1		Basal	LCN2
Basal	C1S		LYN		Basal	LIMK2
Basal	C1S		GLS		Basal	LIMK2
Basal	C20orf100		FLRT2		Basal	LITAF
Basal	C20orf129		GNG11		Basal	LITAF
Luminal	C20orf22		IFI44		Mesenchymal	LNK
Basal	C20orf42		PELI1		Basal	LOC116238
Basal	C20orf42		C3		Mesenchymal	LOC137392
Luminal	C21orf5		CD44		Mesenchymal	LOC151963
Basal	C21orf63		KOC1		Basal	LOC161291
Basal	C21orf96		DSC2		Basal	LOC196264
Basal	C2orf12		EPHA2		Basal	LOC196996
Basal	C2orf25		MB		Basal	LOC284361
Basal	C3		CSPG2		Mesenchymal	LOC90557
Basal	C6orf145		GBP1		Basal	LOC93622
Luminal	C6orf29		LYN		Mesenchymal	LOXL2
Basal	C6orf67		FLJ20364		Basal	MAF
Basal	C6orf80		RIG-I		Mesenchymal	MAGI1
Luminal	C7orf24		NEBL		Basal	MAL2
Luminal	C7orf26		CDKN2A		Basal	MAP17
Luminal	C7orf26		KRT5		Basal	MAP17
Luminal	C7orf32		MET		Mesenchymal	MAP1B
Luminal	C9orf152		APM2		Mesenchymal	MAP1B
Basal	C9orf5		AGR2		Basal	MGC11242
Luminal	C9orf7		VEGFC		Mesenchymal	MGC33993
Luminal	C9orf7		ARHGAP8		Basal	MGC54289
Luminal	C9orf91		CSPG2		Basal	MPP7
Luminal	CA12		TFF3		Basal	MRVLDC2
Luminal	CA12		LNK		Basal	MTAC2D1
Luminal	CA12		TPD52L1		Basal	MTAC2D1
Luminal	CACNA1D		GATA3		Basal	MUC1
Luminal	CACNA1D		GALNT6		Basal	MYO5B
Luminal	CACNA2D2		IMP-2		Basal	MYO5B
Luminal	CACNB3		NMA		Basal	OVOL1
Luminal	CACNB3		CTNNAL1		Mesenchymal	PDCL3
Luminal	CACNG4		GPR56		Mesenchymal	PFKP
Basal	CALD1		NNMT		Basal	PKP3
Basal	CALD1		JUP		Mesenchymal	PNMA2
Basal	CALD1		COL4A1		Basal	PPL
Basal	CALD1		AF1Q		Basal	PPP1R14C
Basal	CALD1		TBC1D1		Basal	PROM2
Basal	CALD1		TRIM2		Basal	PRSS8
Basal	CAMTA1		FLJ10496		Basal	PTPN6
Luminal	CAP350		FXYD5		Basal	RAB25
Luminal	CAPN9		MLPH		Basal	RBL2
Basal	CARD6		MALT1		Mesenchymal	RBM24
Basal	CASP1		KIAA0182		Basal	REC14
Basal	CASP1		TGFB1		Basal	REC14
Basal	CASP1		LHFP		Mesenchymal	RGS7
Basal	CASP1		S100A2		Basal	RHOD
Basal	CASP4		COL4A2		Basal	RHOD
Basal	CAV1		PAM		Basal	RNF39
Basal	CAV1		SHANK2		Basal	RTKN
Basal	CAV2		TCF8		Basal	S100A14
Basal	CAV2		KOC1		Basal	S100A8
Basal	CBR1		CD24		Basal	S100P
Basal	CCNA1		CLDN3		Basal	SARG
Luminal	CCND1		PECI		Basal	SARG
Luminal	CCT6A		LLGL2		Mesenchymal	SCG2
Basal	CD109		PIM1		Basal	SCNN1A
Basal	CD109		DDR1		Mesenchymal	SEMA3A
Basal	CD14		LOXL2		Basal	SERPINA3
Basal	CD44		TPD52L1		Basal	SERPINB5
Basal	CD44		ISGF3G		Basal	SH2D3A
Basal	CD44		SGCB		Basal	SH3YL1
Basal	CD44		TF		Mesenchymal	SHOX2
Basal	CD44		CRABP2		Basal	SLC11A2
Basal	CD44		NNMT		Basal	SLC11A2
Basal	CD44		FXYD3		Basal	SLPI
Basal	CD44		DJ742C19.2		Basal	SPINT1
Basal	CD44		EN1		Basal	SPINT2
Basal	CD58		ALDH6A1		Basal	SSH-3
Basal	CD58		ISG15		Basal	SSH-3
Basal	CD59		TPM2		Basal	ST14
Basal	CD59		KRT17		Basal	ST14
Basal	CD59		DSCR1		Basal	SYTL1
Basal	CD59		IFRG28		Basal	TACSTD2
Basal	CD59		ARHGEF9		Mesenchymal	TCF8
Basal	CD97		FBN1		Basal	TFCP2L3
Basal	CDC42EP3		IMPA1		Basal	TIGA1
Basal	CDC42EP3		CDC20		Basal	TMG4
Basal	CDCP1		FLJ20171		Mesenchymal	TRAF3
Basal	CDH13		PDP		Basal	TRIM29
Basal	CDH3		RNF15		Basal	TRIM29
Basal	CDK6		PTK7		Mesenchymal	TRIO
Basal	CDK6		DKFZp547I014		Mesenchymal	TRIO
Basal	CEBPD		MGP		Mesenchymal	TRIO
Basal	CFL2		TJP3		Mesenchymal	TUBB
Basal	CFLAR		IGFBP6		Mesenchymal	UTRN
Basal	CFLAR		LAMP3		Basal	ZD52F10
Basal	CGI-09		VAMP8		Basal	ZFP36
Basal	CGI-100		SOX9		Basal	ZNF165
Luminal	CGI-40		DDR1		Basal	ZNF339
Basal	CHMP1.5		MX1
Luminal	CHN2		EMP2
Basal	CHST3		ANXA3
Basal	CHST3		JAG1
Basal	CHST6		TRIM22
Luminal	CIRBP		HLA-F
Luminal	CISH		ANXA8
Luminal	CISH		ENIGMA
Luminal	CISH		CYFIP2
Basal	CLIC4		DKK3
Luminal	CLSTN2		LYN
Luminal	CNNM3		SOX9
Basal	COL4A1		ESR1
Basal	COL4A1		KRT6B
Basal	COL4A2		ADORA2B
Basal	COL4A2		DDR1
Basal	COL8A1		DKFZp586H0623
Basal	COPS8		FLJ23399
Basal	CORO1C		TWIST
Basal	COTL1		JAM1
Luminal	CREB3L1		MTAP
Luminal	CREB3L4		DUSP4
Basal	CRIPT		TF
Basal	CRIPT		PRNP
Basal	CRK		NMT2
Luminal	CRNKL1		CORO1C
Basal	CRYAB		PFAS
Basal	CSDA		ABCG1
Basal	CSNK2A2		PLS3
Luminal	CTNND2		CHI3L1
Basal	CTSC		DKFZP566B0846
Basal	CTSC		TRIM2
Basal	CTSC		FLJ20150
Luminal	CTXN1		LOC113146
Basal	CXCL2		CD58
Basal	CXCL2		SERPINB5
Basal	CXCL3		SERPINA3
Luminal	CXXC5		SRD5A1
Luminal	CXXC5		PSMB9
Luminal	CXXC5		BIN1
Luminal	CYB561		FLJ20637
Luminal	CYB561		CHI3L1
Basal	CYBRD1		MDA5
Basal	CYBRD1		NAB1
Basal	CYLD		HHLA3
Luminal	DAAM1		HLA-B
Luminal	DACH1		HLA-G
Luminal	DACH1		CLU
Basal	DCBLD1		TONDU
Basal	DCBLD2		BCAS1
Basal	DCBLD2		IFI44
Basal	DCTD		CLECSF12
Luminal	DDAH2		CGI-142
Luminal	DDX42		SERPINE1
Luminal	DEPDC6		HLA-A
Luminal	DF		PSPH
Basal	DGKA		HEC
Basal	DHRS8		SCHIP1
Basal	DIA1		CBS
Basal	DIRC2		SFRP1
Basal	DKFZp434D0215		EPN3
Luminal	DKFZP547E1010		IRX5
Basal	DKFZP566E144		MBLL
Luminal	DKFZp586I1420		RIS1
Luminal	DLG3		BTG3
Luminal	DLG3		SNX7
Basal	DMD		HLA-B
Luminal	DNAJA4		GJA1
Basal	DNAJB4		RAB32
Basal	DNAJB4		CYB561
Luminal	DNAJC1
Luminal	DNAJC1
Luminal	DNALI1
Luminal	DNALI1
Basal	DNAPTP6
Basal	DOCK5
Luminal	DP1
Basal	DPYD
Basal	DSC3
Basal	DSC3
Basal	DSG2
Basal	DSG3
Basal	DSG3
Basal	DUOX1
Luminal	DUSP8
Luminal	EGFL5
Basal	EGFR
Basal	EGFR
Luminal	EIF3S9
Luminal	EIF3S9
Basal	ELK3
Basal	ELL2
Luminal	ELL3
Luminal	ELL3
Luminal	ELOVL2
Basal	EMP1
Basal	EMP1
Luminal	EMP2
Basal	EMP3
Luminal	ENPP1
Luminal	ENTPD8
Luminal	ENTPD8
Basal	EPHA2
Luminal	EPN3
Luminal	EPS8L1
Luminal	EPS8L1
Luminal	ERBB3
Luminal	ERBB3
Basal	EREG
Basal	ESDN
Luminal	ESR1
Basal	ETF1
Basal	ETS1
Basal	ETS1
Basal	ETS2
Luminal	EVL
Basal	EXT1
Luminal	EZI
Basal	F2RL1
Basal	F2RL1
Basal	F3
Luminal	F7
Basal	FAD104
Luminal	FALZ
Luminal	FALZ
Basal	FAP
Basal	FBLP-1
Basal	FBLP-1
Basal	FDFT1
Basal	FGF2
Basal	FGF2
Luminal	FGFR4
Basal	FGG
Basal	FHL1
Basal	FHL1
Basal	FHL1
Basal	FKBP1A
Luminal	FKBP4
Luminal	FLJ00133
Luminal	FLJ10761
Luminal	FLJ11164
Basal	FLJ11196
Luminal	FLJ11323
Basal	FLJ12649
Luminal	FLJ12650
Basal	FLJ13391
Luminal	FLJ13710
Luminal	FLJ13710
Luminal	FLJ14299
Luminal	FLJ14360
Luminal	FLJ14360
Basal	FLJ20073
Luminal	FLJ20174
Luminal	FLJ20202
Luminal	FLJ20274
Luminal	FLJ20847
Basal	FLJ21069
Basal	FLJ21069
Luminal	FLJ21919
Luminal	FLJ22184
Basal	FLJ22833
Basal	FLJ22833
Basal	FLJ23091
Basal	FLJ23518
Luminal	FLJ23825
Luminal	FLJ30092
Luminal	FLJ31568
Basal	FLJ31951
Basal	FLJ32028
Luminal	FLJ33674
Luminal	FLJ33814
Basal	FLJ35036
Luminal	FLJ36032
Luminal	FLJ36445
Luminal	FLJ38379
Basal	FLJ40432
Basal	FLJ40432
Luminal	FLJ42654
Basal	FLJ43339
Luminal	FLJ44186
Luminal	FLJ90013
Basal	FMNL2
Basal	FOSL1
Luminal	FOXA1
Luminal	FOXA1
Basal	FOXQ1
Luminal	FRMD4
Luminal	FRMD4
Luminal	FRMD4
Luminal	FRMD4
Luminal	FRS2
Basal	FSCN1
Basal	FST
Basal	FST
Basal	FSTL1
Basal	FXYD5
Basal	FXYD5
Luminal	FZD4
Basal	FZD6
Basal	GABRE
Basal	GALNT2
Basal	GALNT2
Basal	GALNT2
Luminal	GALNT6
Luminal	GAMT
Luminal	GAMT
Luminal	GARNL1
Luminal	GARNL3
Luminal	GARS
Luminal	GART
Basal	GART
Basal	GART
Basal	GAS1
Luminal	GATA3
Luminal	GATA3
Luminal	GATA3
Basal	GBP1
Basal	GBP1
Basal	GBP1
Basal	GBP3
Basal	GFOD1
Luminal	GGA1
Luminal	GGA1
Luminal	GGA3
Basal	GJB3
Basal	GJB3
Basal	GLIPR1
Basal	GLIPR1
Basal	GLIPR1
Basal	GM2A
Basal	GM2A
Basal	GNA15
Basal	GNAI1
Basal	GNAI1
Basal	GNG12
Basal	GNG12
Luminal	GP1BB
Basal	GPM6B
Basal	GPM6B
Luminal	GPR160
Luminal	GPRC5C
Basal	GPSM2
Basal	GPSM2
Basal	GPX1
Luminal	GSPT1
Basal	GSTP1
Basal	GTF2B
Luminal	GTF3C1
Basal	HBP17
Basal	HIC
Basal	HIF1A
Luminal	HIP1R
Luminal	HIP1R
Luminal	HK2
Basal	HLA-E
Luminal	HMG20B
Luminal	HMG20B
Basal	HMGA2
Luminal	HMGCS2
Luminal	HNRPA2B1
Basal	HOXA1
Basal	HOXA3
Basal	HOXA5
Basal	HP1-BP74
Luminal	HPN
Luminal	HPX
Luminal	HPX
Basal	HRB2
Basal	HRH1
Luminal	ICA1
Luminal	ICA1
Basal	ICAM1
Basal	IF
Basal	IF
Basal	IFI16
Basal	IFI16
Basal	IFI16
Basal	IFI27
Basal	IFI44
Basal	IFIT4
Basal	IFITM3
Basal	IFNGR1
Basal	IFNGR1
Basal	IGFBP6
Basal	IGFBP7
Luminal	IGSF4
Luminal	IGSF4
Basal	IL15
Basal	IL18
Basal	IL1A
Basal	IL1RAP
Basal	IL7R
Basal	IL7R
Basal	IMP-2
Basal	IMP-3
Basal	IMP-3
Basal	IMP-3
Basal	INHBA
Luminal	INHBB
Basal	INPP1
Basal	IRS2
Basal	IRX1
Luminal	ISG20
Luminal	ISG20
Basal	ITGA1
Basal	ITGA3
Basal	ITGA6
Basal	ITGA6
Basal	ITGB1
Basal	ITGB1
Basal	ITM2C
Luminal	IVD
Basal	JAG1
Basal	JAG1
Basal	JAG1
Luminal	JMJD2B
Luminal	JMJD2B
Luminal	JMJD2B
Luminal	JMJD2B
Basal	KBTBD9
Luminal	KCTD15
Luminal	KDELR2
Luminal	KIAA0040
Luminal	KIAA0089
Luminal	KIAA0182
Luminal	KIAA0182
Luminal	KIAA0217
Luminal	KIAA0217
Luminal	KIAA0226
Luminal	KIAA0232
Luminal	KIAA0241
Luminal	KIAA0310
Luminal	KIAA0446
Luminal	KIAA0476
Luminal	KIAA0542
Luminal	KIAA0556
Luminal	KIAA0644
Luminal	KIAA0644
Basal	KIAA0650
Luminal	KIAA0703
Luminal	KIAA0703
Luminal	KIAA0738
Basal	KIAA0746
Basal	KIAA0746
Luminal	KIAA0763
Luminal	KIAA0767
Luminal	KIAA0913
Luminal	KIAA0934
Luminal	KIAA0934
Luminal	KIAA0984
Luminal	KIAA0984
Luminal	KIAA1023
Luminal	KIAA1181
Luminal	KIAA1211
Basal	KIAA1212
Basal	KIAA1228
Basal	KIAA1228
Basal	KIAA1228
Luminal	KIAA1244
Luminal	KIAA1324
Luminal	KIAA1324
Luminal	KIAA1467
Luminal	KIAA1543
Luminal	KIAA1545
Luminal	KIAA1545
Luminal	KIAA1598
Luminal	KIAA1608
Luminal	KIAA1718
Basal	KIAA1726
Luminal	KIAA1856
Basal	KIAA1959
Basal	KIAA1959
Basal	KIAA1959
Luminal	KIF12
Basal	KIF1B
Luminal	KIFC2
Luminal	KIFC2
Basal	KIRREL
Luminal	KLF2
Basal	KLF5
Basal	KLK10
Basal	KLK5
Basal	KPNA1
Basal	KPNA1
Basal	KRT14
Basal	KRT15
Basal	KRT16
Basal	KRT17
Basal	KRT17
Luminal	KRT19
Basal	KRT5
Basal	KRT6A
Basal	KRT6A
Basal	KRT6A
Basal	KRT6B
Luminal	LAF4
Basal	LAMA3
Basal	LAMA3
Basal	LAMB3
Basal	LAMC1
Basal	LAMC2
Basal	LAMC2
Luminal	LARGE
Luminal	LASS2
Luminal	LASS6
Basal	LBH
Basal	LEPREL1
Luminal	LFNG
Basal	LIPG
Luminal	LLGL2
Luminal	LLGL2
Luminal	LMCD1
Luminal	LNX
Luminal	LOC112476
Luminal	LOC112868
Luminal	LOC112868
Basal	LOC137392
Luminal	LOC149670
Luminal	LOC151963
Luminal	LOC153561
Luminal	LOC202451
Luminal	LOC283232
Luminal	LOC283400
Luminal	LOC284018
Luminal	LOC284591
Basal	LOC285812
Luminal	LOC338692
Luminal	LOC338692
Basal	LOC340061
Basal	LOC340061
Basal	LOC51186
Basal	LOC51240
Luminal	LOC80298
Luminal	LOH3CR2A
Basal	LOX
Basal	LOX
Basal	LOXL2
Basal	LRAP
Basal	LRAP
Luminal	LRP3
Luminal	LRRN1
Luminal	LUC7A
Basal	LUZP1
Basal	LY6K
Luminal	LYK5
Basal	LYN
Basal	LYN
Basal	LYN
Luminal	LZTR1
Luminal	MAGED2
Luminal	MAGED2
Basal	MAML2
Basal	MAP17
Basal	MAP17
Basal	MAP4K4
Luminal	MAPK9
Luminal	MAPT
Luminal	MAPT
Luminal	MAPT
Luminal	MARS
Basal	MBNL1
Basal	MBNL2
Basal	MBNL2
Luminal	MCCC2
Luminal	MCCC2
Basal	MDH1
Luminal	MDM4
Basal	MET
Basal	MET
Basal	MET
Basal	MFGE8
Luminal	MGAT4A
Basal	MGC10946
Luminal	MGC13010
Basal	MGC14376
Luminal	MGC15523
Luminal	MGC21874
Luminal	MGC23280
Luminal	MGC26885
Luminal	MGC3047
Luminal	MGC3121
Luminal	MGC3121
Luminal	MGC33338
Basal	MGC34923
Luminal	MGC39325
Basal	MGC4083
Luminal	MGC4368
Basal	MGC45871
Basal	MGC45871
Basal	MGC4655
Luminal	MGC9712
Luminal	MGRN1
Basal	MIRAB13
Basal	MIRAB13
Luminal	MLPH
Basal	MME
Basal	MME
Basal	MMP14
Basal	MMP14
Basal	MPPE1
Basal	MPZL1
Basal	MRCL3
Basal	MRCL3
Basal	MSCP
Basal	MSCP
Basal	MSN
Basal	MT1E
Basal	MT1G
Basal	MT1H
Basal	MT1H
Basal	MT1X
Basal	MT1X
Basal	MT2A
Basal	MT2A
Luminal	MTAC2D1
Basal	MTMR2
Basal	MTMR2
Basal	MTMR2
Luminal	MYB
Luminal	MYCN
Luminal	MYEF2
Luminal	MYEF2
Luminal	MYEF2
Basal	MYO1B
Basal	MYO1E
Luminal	MYO5B
Luminal	MYO6
Luminal	MYST4
Luminal	N2N
Basal	NAB1
Basal	NAB1
Luminal	NACA
Basal	NACSIN
Basal	NAV2
Basal	NCK1
Basal	NDEL1
Basal	NDFIP2
Basal	NDFIP2
Luminal	NDUFS8
Luminal	NET-7
Basal	NFAT5
Basal	NFE2L2
Luminal	NLK
Luminal	NME3
Basal	NMI
Basal	NNMT
Basal	NNMT
Basal	NOB1P
Luminal	NPDC1
Basal	NR3C1
Basal	NR3C1
Basal	NR3C1
Basal	NRP1
Basal	NSEP1
Basal	NSFL1C
Basal	NSFL1C
Basal	NSFL1C
Basal	NSFL1C
Basal	NT5E
Luminal	NUCB2
Luminal	NUCB2
Basal	NUDT15
Luminal	NUDT4
Luminal	NUDT4
Basal	NUP50
Basal	OGFRL1
Basal	OSBPL3
Basal	OSBPL9
Basal	OSMR
Luminal	PACE-1
Luminal	PACE-1
Basal	PBEF1
Basal	PBEF1
Luminal	PBX1
Luminal	PBX1
Luminal	PBX1
Luminal	PCBP2
Luminal	PCK2
Luminal	PCP4
Luminal	PDCL3
Basal	PDGFC
Basal	PDGFC
Basal	PERP
Luminal	PGGT1B
Basal	PGM2
Luminal	PH-4
Basal	PHLDA1
Basal	PHLDB2
Basal	PI3
Basal	PI3
Luminal	PIB5PA
Basal	PIK3CD
Luminal	PIK4CA
Luminal	PIK4CA
Basal	PKP2
Basal	PLA2G4A
Basal	PLAT
Basal	PLAU
Basal	PLAU
Luminal	PLEKHH1
Luminal	PLEKHH1
Basal	PLS3
Basal	PLSCR1
Basal	PLSCR1
Luminal	PLXN3
Basal	PNLIPRP3
Luminal	POGZ
Luminal	POLE
Luminal	POMT1
Basal	PPM2C
Basal	PPP1R14C
Luminal	PPP1R16A
Luminal	PPP2R2C
Basal	PPP4R1
Luminal	PREX1
Luminal	PREX1
Luminal	PRKAG1
Luminal	PRKAG1
Basal	PRKCDBP
Basal	PRKCL2
Basal	PRKCN
Luminal	PRLR
Luminal	PRLR
Luminal	PRLR
Luminal	PRLR
Basal	PRNP
Basal	PRNP
Basal	PRSS11
Basal	PSAT1
Basal	PSAT1
Basal	PSMB8
Basal	PSMB9
Basal	PTGS2
Basal	PTK7
Basal	PTPN2
Basal	PTPNS1
Basal	PTPNS1
Luminal	PTPRF
Basal	PTPRM
Basal	PTPRM
Basal	PTRF
Basal	PTRF
Basal	PTRF
Luminal	PVRL2
Luminal	PYCR1
Luminal	Rab11-FIP3
Luminal	RAB17
Luminal	RAB2L
Luminal	RAB3D
Luminal	RAB40C
Luminal	RABEP2
Basal	RAC2
Luminal	RAI17
Basal	RALB
Basal	RALBP1
Luminal	RALGPS1
Luminal	RBAK
Basal	RBM7
Basal	RBM9
Basal	RBMS1
Basal	RBMS1
Basal	RBMS1
Basal	RBMS1
Basal	RBMS1
Basal	RBMS3
Luminal	RDH13
Basal	RGC32
Basal	RGL1
Basal	RGNEF
Basal	RGS2
Basal	RGS20
Luminal	RHBDF1
Basal	RHBDL2
Luminal	RHOB
Luminal	RHPN1
Basal	RIOK3
Luminal	RND1
Luminal	RNF103
Basal	RPL5
Basal	RRAS2
Basal	RRAS2
Basal	RUNX3
Luminal	RUSC1
Basal	S100A10
Basal	S100A2
Basal	SAA1
Basal	SART2
Basal	SCAP2
Basal	SCAP2
Basal	SCAP2
Basal	SCAP2
Basal	SCHIP1
Basal	SCPEP1
Luminal	SCUBE2
Luminal	SDCCAG3
Basal	SDCCAG8
Luminal	SECISBP2
Luminal	SERF2
Basal	SERPINB2
Basal	SERPINB5
Basal	SERPINB5
Basal	SERPINE2
Luminal	SFMBT2
Basal	SFN
Basal	SFN
Basal	SFN
Basal	SFRP1
Basal	SFRP1
Basal	SFRP1
Luminal	SGEF
Basal	SGK
Basal	SH3GLB1
Basal	SH3GLB1
Luminal	SH3GLB2
Basal	SH3KBP1
Basal	SH3KBP1
Luminal	SHANK2
Luminal	SHANK2
Luminal	SHANK2
Luminal	SIP
Basal	SLC16A1
Basal	SLC16A1
Basal	SLC16A1
Basal	SLC16A1
Luminal	SLC16A6
Luminal	SLC16A6
Basal	SLC1A3
Luminal	SLC1A4
Luminal	SLC1A4
Luminal	SLC1A4
Luminal	SLC24A3
Luminal	SLC24A3
Luminal	SLC25A29
Luminal	SLC25A29
Luminal	SLC26A11
Luminal	SLC2A10
Luminal	SLC35A1
Luminal	SLC37A1
Luminal	SLC38A1
Luminal	SLC4A8
Luminal	SLC4A8
Basal	SLC6A15
Luminal	SLC7A8
Luminal	SLC7A8
Luminal	SLC9A3R1
Basal	SLC9A6
Basal	SLPI
Basal	SMAD3
Luminal	SMARCC2
Basal	SNAI2
Luminal	SNX27
Basal	SNX7
Basal	SOAT1
Luminal	SOX12
Luminal	SOX13
Luminal	SOX13
Basal	SOX7
Basal	SP100
Basal	SP100
Luminal	SPDEF
Luminal	SPDEF
Luminal	SPDEF
Luminal	SPEC1
Basal	SPRY2
Basal	SPTBN1
Basal	SPTBN1
Luminal	SPTLC2
Luminal	SPTLC2
Basal	SRI
Basal	SRPUL
Basal	SRPX
Luminal	SRRM2
Basal	SSFA2
Luminal	STARD10
Luminal	STARD10
Basal	STAT3
Basal	STAT4
Basal	STK17A
Luminal	STRBP
Basal	SVIL
Luminal	SYCP2
Luminal	SYNGR2
Luminal	T1
Basal	TAP2
Basal	TAZ
Basal	TBC1D1
Luminal	TBC1D16
Luminal	TBL1X
Luminal	TBL1X
Basal	TBPL1
Luminal	TBX3
Luminal	TBX3
Luminal	TCFL1
Luminal	TEGT
Luminal	TESK1
Luminal	TFF1
Luminal	TFF3
Basal	TGFA
Luminal	TGFB3
Basal	TGFBI
Basal	TGFBR2
Luminal	TGIF2
Basal	TIP-1
Luminal	TJP3
Basal	TKT
Luminal	TLE3
Luminal	TLE3
Basal	TLE4
Basal	TLR2
Luminal	TM4SF13
Basal	TNFAIP3
Basal	TNFAIP8
Basal	TNFAIP8
Basal	TNFRSF10D
Basal	TNFRSF6
Basal	TNFRSF6
Luminal	TOB1
Luminal	TOMM70A
Basal	TP73L
Basal	TRIM22
Basal	TRIM29
Basal	TRIM29
Luminal	TRIM3
Luminal	TRIM3
Basal	TRIP10
Luminal	TRPS1
Luminal	TRPS1
Luminal	TSGA2
Luminal	TTC3
Luminal	TTC3
Luminal	TTC3
Luminal	TTC3
Luminal	TTC3
Luminal	TTC6
Luminal	TTC9
Basal	TUBA1
Basal	TWIST2
Basal	TWSG1
Luminal	UAP1L1
Basal	UBE2E3
Luminal	UBN1
Luminal	ULK1
Basal	UMP-CMPK
Basal	UPP1
Basal	URB
Luminal	USP3
Luminal	USP42
Luminal	USP7
Basal	VAMP3
Basal	VAMP3
Luminal	VIPR1
Basal	VSNL1
Luminal	WBSCR21
Basal	WDR1
Luminal	WFS1
Luminal	XBP1
Luminal	XTP2
Basal	YAP1
Basal	YAP1
Basal	YES1
Basal	YES1
Basal	ZDHHC2
Luminal	ZFYVE16
Basal	ZNF145
Luminal	ZNF24
Luminal	ZNF24
Basal	ZNF258
Luminal	ZNF278
Luminal	ZNF278
Luminal	ZNF325
Luminal	ZNF325
Luminal	ZNF325
Luminal	ZNF342
Luminal	ZNF398
Luminal	ZNF444
Luminal	ZNF74
Luminal	ZNF84
