# Supplementary material for: Differential reprogramming of breast cancer subtypes in 3D cultures and implications for sensitivity to targeted therapy
Source: Sci Rep. 2021 Mar 31;11:7259. doi: 10.1038/s41598-021-86664-7 (PMC8012355; doi:10.1038/s41598-021-86664-7)
Supplement: Supplementary file 5 — Supplementary Table 3. [file 41598_2021_86664_MOESM5_ESM.xlsx]

## Sheet: SupplementaryTable3_CellLine_Su
CellLine	Neve_2006	Prat_2013	Hollestelle_2010	Kao_2009	Riaz_2013	Koedoot_2018
BT20	BasalA	NA	BasalLike	BasalA	BasalLike	BasalA
BT474	Luminal	Luminal_HER2	Luminal	Luminal	Luminal	Luminal
BT483	Luminal	NA	Luminal	Luminal	Luminal	Luminal
BT549	BasalB	ClaudinLow	NormalLike	BasalB	NormalLike	BasalB
CAMA-1	NA	NA	Luminal	NA	Luminal	Luminal
DU4475	NA	NA	Other	NA	Other	BasalA
EVSA-T	NA	NA	Luminal_HER2	NA	Luminal_HER2	Luminal
HCC1143	BasalA	BasalLike	NA	BasalA	BasalLike	BasalA
HCC1187	BasalA	NA	NA	BasalA	NA	BasalA
HCC1395	NA	ClaudinLow	NA	BasalB	BasalLike	BasalB
HCC1419	NA	NA	NA	Luminal	Luminal_HER2	Luminal
HCC1500	BasalB	Luminal	NA	Luminal	Erneg_HER2	BasalB
HCC1569	BasalA	NA	NA	BasalA	Erneg_HER2	BasalA
HCC1599	NA	NA	NA	BasalA	NA	BasalA
HCC1806	NA	NA	NA	NA	BasalLike	BasalA
HCC1937	BasalA	BasalLike	BasalLike	BasalA	BasalLike	BasalA
HCC1954	BasalA	NA	NA	BasalA	Erneg_HER2	BasalA
HCC202	Luminal	NA	NA	Luminal	Luminal_HER2	Luminal
HCC2218	NA	NA	NA	Luminal	NA	Luminal
HCC38	BasalB	ClaudinLow	NA	BasalB	NormalLike	BasalB
HCC70	BasalA	NA	NA	BasalA	BasalLike	BasalA
Hs578T	BasalB	ClaudinLow	NormalLike	BasalB	NormalLike	BasalB
MCF-7	Luminal	Luminal	Luminal	Luminal	Luminal	Luminal
MDA-MB-134VI	Luminal	NA	Luminal	Luminal	Luminal	Luminal
MDA-MB-157	BasalB	NA	NormalLike	BasalB	NormalLike	BasalB
MDA-MB-175VII	Luminal	NA	Luminal	Luminal	Luminal	Luminal
MDA-MB-231	BasalB	ClaudinLow	NormalLike	BasalB	NormalLike	BasalB
MDA-MB-330	NA	NA	Luminal_HER2	NA	Luminal_HER2	Luminal
MDA-MB-361	Luminal	NA	Luminal	Luminal	Luminal	Luminal
MDA-MB-415	Luminal	NA	Luminal	NA	Luminal	Luminal
MDA-MB-435s	BasalB	NA	NormalLike	NA	NormalLike	BasalB
MDA-MB-436	BasalB	ClaudinLow	NormalLike	BasalB	NormalLike	BasalB
MDA-MB-453	Luminal	NA	Luminal_HER2	Luminal	Luminal_HER2	Luminal
MDA-MB-468	BasalA	BasalLike	BasalLike	BasalA	BasalLike	BasalA
MPE600	Luminal	NA	Luminal	NA	Luminal	Luminal
OCUB-F	NA	NA	Luminal	NA	Luminal	Luminal
SK-BR-3	Luminal	Luminal_HER2	Luminal_HER2	Luminal	Luminal_HER2	Luminal
SK-BR-5	NA	NA	Luminal	NA	Luminal	Luminal
SK-BR-7	NA	NA	NormalLike	NA	NormalLike	BasalB
SUM102PT	NA	ClaudinLow	NormalLike	BasalB	NormalLike	BasalB
SUM1315MO2	BasalB	ClaudinLow	NormalLike	NA	NormalLike	BasalB
SUM149PT	BasalB	BasalLike	BasalLike	BasalB	BasalLike	BasalB
SUM159PT	BasalB	ClaudinLow	NormalLike	NA	NormalLike	BasalB
SUM185PE	Luminal	NA	Luminal	NA	Luminal	Luminal
SUM190PT	BasalA	NA	NA	Luminal	Luminal_HER2	BasalA
SUM225CWN	BasalA	NA	NA	NA	Luminal_HER2	BasalA
SUM229PE	NA	NA	BasalLike	NA	BasalLike	BasalA
SUM44PE	Luminal	NA	Luminal	NA	Luminal	Luminal
SUM52PE	Luminal	NA	Luminal	Luminal	Luminal	Luminal
T47D	Luminal	Luminal	Luminal	Luminal	Luminal	Luminal
UACC893	NA	NA	Luminal_HER2	Luminal	Luminal_HER2	Luminal
ZR75-1	Luminal	Luminal	Luminal	Luminal	Luminal	Luminal
ZR75-30	Luminal	NA	Luminal	Luminal	Luminal	Luminal
