# Supplementary material for: Differential reprogramming of breast cancer subtypes in 3D cultures and implications for sensitivity to targeted therapy
Source: Sci Rep. 2021 Mar 31;11:7259. doi: 10.1038/s41598-021-86664-7 (PMC8012355; doi:10.1038/s41598-021-86664-7)
Supplement: Supplementary file 6 — Supplementary Table 4. [file 41598_2021_86664_MOESM6_ESM.xlsx]

## Sheet: Sheet1
	Parametric p-value	FDR	Permutation p-value	Geometric mean of intensities	UniqueID	Symbol
				(class 2D /class 3D )
3	1e-07	0.000231	0.0001	0.28	ENSG00000182310	SPACA6
4	1e-07	0.000231	0.0001	0.39	ENSG00000067191	CACNB1
5	1e-07	0.000231	0.0001	0.1	ENSG00000272578	AP000347.2
6	1e-07	0.000231	0.0001	0.37	ENSG00000172932	ANKRD13D
9	2e-07	0.000252	0.0001	0.36	ENSG00000198712	MT-CO2
10	2e-07	0.000252	0.0001	0.43	ENSG00000088448	ANKRD10
11	2e-07	0.000252	0.0002	0.057	ENSG00000279759	CTC-425O23.5
8	2e-07	0.000252	0.0004	0.24	ENSG00000143110	C1orf162
7	2e-07	0.000252	0.0005	0.11	ENSG00000248019	FAM13A-AS1
12	3e-07	0.000298	0.0001	0.21	ENSG00000244627	RP3-449O17.1
13	3e-07	0.000298	0.0001	0.13	ENSG00000246922	UBAP1L
14	3e-07	0.000298	0.0001	0.49	ENSG00000129472	RAB2B
15	4e-07	0.000347	0.0001	0.071	ENSG00000198695	MT-ND6
16	5e-07	0.000347	0.0001	0.16	ENSG00000100068	LRP5L
17	5e-07	0.000347	0.0001	0.34	ENSG00000229358	DPY19L1P1
18	5e-07	0.000347	0.0001	1.86	ENSG00000110880	CORO1C
20	5e-07	0.000347	0.0001	0.35	ENSG00000260114	CTD-2574D22.4
19	5e-07	0.000347	0.0004	0.095	ENSG00000168970	JMJD7-PLA2G4B
21	7e-07	0.000405	0.0001	0.28	ENSG00000214954	LRRC69
22	7e-07	0.000405	0.0001	0.1	ENSG00000121716	PILRB
23	7e-07	0.000405	0.0001	0.37	ENSG00000011021	CLCN6
24	7e-07	0.000405	0.0003	0.17	ENSG00000259972	AC009120.6
25	9e-07	0.0005	0.0002	0.16	ENSG00000188599	NPIPP1
26	1e-06	0.000509	0.0001	0.31	ENSG00000179240	RP11-111M22.2
27	1e-06	0.000509	0.0001	0.54	ENSG00000139160	METTL20
28	1.1e-06	0.000509	0.0001	0.16	ENSG00000139631	CSAD
29	1.1e-06	0.000509	0.0001	0.29	ENSG00000099326	MZF1
30	1.1e-06	0.000509	0.0001	0.27	ENSG00000260563	RP13-516M14.1
31	1.2e-06	0.000538	0.0001	2.37	ENSG00000144959	NCEH1
32	1.5e-06	0.000621	0.0004	0.074	ENSG00000261326	LINC01355
33	1.5e-06	0.000621	0.0013	0.082	ENSG00000241769	LINC00893
34	1.6e-06	0.000621	0.0002	0.19	ENSG00000117616	RSRP1
35	1.7e-06	0.000621	0.0001	0.32	ENSG00000234585	CCT6P3
37	1.7e-06	0.000621	0.0001	0.14	ENSG00000082196	C1QTNF3
36	1.7e-06	0.000621	0.0002	1.81	ENSG00000072274	TFRC
38	1.7e-06	0.000621	0.0002	0.13	ENSG00000254996	ANKHD1-EIF4EBP3
39	2e-06	0.000641	0.0001	0.17	ENSG00000197182	MIRLET7BHG
40	2e-06	0.000641	0.0001	0.29	ENSG00000140400	MAN2C1
42	2.1e-06	0.000641	0.0001	1.8	ENSG00000143641	GALNT2
43	2.1e-06	0.000641	0.0001	0.34	ENSG00000196295	AC005154.6
41	2.1e-06	0.000641	0.0004	0.095	ENSG00000279789	CTD-2574D22.3
44	2.2e-06	0.000641	0.0001	1.87	ENSG00000057252	SOAT1
46	2.2e-06	0.000641	0.0001	0.21	ENSG00000245149	RNF139-AS1
45	2.2e-06	0.000641	0.0023	0.13	ENSG00000262877	RP11-1055B8.4
47	2.3e-06	0.000641	0.0001	0.2	ENSG00000196689	TRPV1
48	2.3e-06	0.000641	0.0001	0.19	ENSG00000245849	RAD51-AS1
49	2.3e-06	0.000641	0.0026	0.16	ENSG00000262180	OCLM
50	2.4e-06	0.000641	0.0001	0.38	ENSG00000198727	MT-CYB
52	2.4e-06	0.000641	0.0001	0.25	ENSG00000271430	RP3-368A4.5
51	2.4e-06	0.000641	0.0004	0.19	ENSG00000117425	PTCH2
53	2.5e-06	0.000655	0.0001	0.13	ENSG00000230724	LINC01001
54	2.7e-06	0.000676	0.0003	0.17	ENSG00000264112	RP11-159D12.2
56	2.8e-06	0.000676	0.0001	0.32	ENSG00000215790	SLC35E2
55	2.8e-06	0.000676	0.0003	0.21	ENSG00000198563	DDX39B
57	2.9e-06	0.000676	0.0004	0.12	ENSG00000210196	MT-TP
58	2.9e-06	0.000676	0.0006	0.33	ENSG00000270195	RP11-572O17.1
59	3e-06	0.000676	0.0001	0.22	ENSG00000279407	AC007191.4
60	3e-06	0.000676	0.0004	0.14	ENSG00000242294	STAG3L5P
61	3.1e-06	0.000676	0.0002	0.23	ENSG00000166343	MSS51
62	3.2e-06	0.000676	0.0002	0.28	ENSG00000013441	CLK1
63	3.2e-06	0.000676	0.0002	0.15	ENSG00000204172	AGAP9
65	3.3e-06	0.000676	0.0001	0.1	ENSG00000213928	IRF9
66	3.3e-06	0.000676	0.0001	0.16	ENSG00000183426	NPIPA1
67	3.3e-06	0.000676	0.0001	0.34	ENSG00000186166	CCDC84
64	3.3e-06	0.000676	0.0004	0.11	ENSG00000204410	MSH5
69	3.4e-06	0.000676	0.0001	0.36	ENSG00000169660	HEXDC
68	3.4e-06	0.000676	0.0008	0.29	ENSG00000228049	POLR2J2
70	3.5e-06	0.000676	0.0004	0.055	ENSG00000236017	ASMTL-AS1
71	3.5e-06	0.000676	0.0008	0.21	ENSG00000147166	ITGB1BP2
72	3.6e-06	0.000676	0.0001	0.18	ENSG00000274602	PI4KAP1
73	3.6e-06	0.000676	0.0001	0.15	ENSG00000255031	RP11-802E16.3
74	3.6e-06	0.000676	0.0001	0.39	ENSG00000198938	MT-CO3
75	3.7e-06	0.000676	0.0002	0.18	ENSG00000163126	ANKRD23
76	3.7e-06	0.000676	0.0004	0.18	ENSG00000207650	MIR570
77	4.1e-06	0.000712	0.0001	0.19	ENSG00000139597	N4BP2L1
79	4.1e-06	0.000712	0.0001	0.23	ENSG00000261324	RP11-174G6.5
80	4.1e-06	0.000712	0.0001	0.3	ENSG00000171163	ZNF692
78	4.1e-06	0.000712	0.0002	0.088	ENSG00000196696	PDXDC2P
81	4.3e-06	0.000727	0.0001	0.39	ENSG00000197119	SLC25A29
83	4.4e-06	0.000727	0.0001	0.24	ENSG00000258297	RP11-658F2.8
84	4.4e-06	0.000727	0.0002	0.19	ENSG00000259562	RP11-762H8.2
82	4.4e-06	0.000727	0.0003	0.21	ENSG00000221978	CCNL2
85	4.8e-06	0.000782	0.0004	0.13	ENSG00000179532	DNHD1
86	4.9e-06	0.000782	0.0001	0.37	ENSG00000130684	ZNF337
87	4.9e-06	0.000782	0.0006	0.23	ENSG00000258682	CTD-2002H8.2
88	5.2e-06	0.000818	0.0004	0.24	ENSG00000198625	MDM4
89	5.3e-06	0.000818	0.0001	0.11	ENSG00000203709	C1orf132
90	5.3e-06	0.000818	0.0004	0.19	ENSG00000203896	LIME1
91	5.4e-06	0.000824	0.0002	0.091	ENSG00000102878	HSF4
92	5.6e-06	0.000845	0.0002	0.19	ENSG00000178440	LINC00843
93	6.2e-06	0.000926	0.0001	0.69	ENSG00000145868	FBXO38
94	6.4e-06	0.000945	0.0001	0.1	ENSG00000280138	RP11-463O12.5
95	6.6e-06	0.000955	0.0001	0.13	ENSG00000274627	RP11-104N10.2
96	6.6e-06	0.000955	0.0001	0.31	ENSG00000256591	RP11-286N22.8
97	6.8e-06	0.000962	0.0001	0.39	ENSG00000233937	CTC-338M12.4
98	7e-06	0.000962	0.0001	0.36	ENSG00000140451	PIF1
99	7e-06	0.000962	0.0002	0.26	ENSG00000239883	PARGP1
101	7e-06	0.000962	0.0003	1.56	ENSG00000128595	CALU
100	7e-06	0.000962	0.0004	0.25	ENSG00000186026	ZNF284
102	7.2e-06	0.00098	0.0001	1.75	ENSG00000033170	FUT8
103	7.3e-06	0.000984	0.0001	0.18	ENSG00000197978	GOLGA6L9
105	7.6e-06	0.000996	0.0001	0.38	ENSG00000198899	MT-ATP6
106	7.6e-06	0.000996	0.0001	0.44	ENSG00000213865	C8orf44
104	7.6e-06	0.000996	0.0013	0.22	ENSG00000272301	RP11-111M22.4
107	8.3e-06	0.00108	0.0003	0.2	ENSG00000230454	U73166.2
108	8.5e-06	0.00108	0.0001	0.29	ENSG00000205583	STAG3L1
109	8.5e-06	0.00108	0.0304	0.18	ENSG00000279342	AP000866.1
110	8.7e-06	0.0011	0.0001	0.22	ENSG00000110455	ACCS
111	8.9e-06	0.0011	0.0001	0.22	ENSG00000266173	STRADA
113	9e-06	0.0011	0.0001	1.95	ENSG00000184378	ACTRT3
114	9e-06	0.0011	0.0002	0.097	ENSG00000160781	PAQR6
112	9e-06	0.0011	0.0013	0.26	ENSG00000273381	RP11-305L7.7
115	9.5e-06	0.00113	0.0001	0.55	ENSG00000091622	PITPNM3
116	9.5e-06	0.00113	0.0001	0.4	ENSG00000198744	MTCO3P12
117	9.5e-06	0.00113	0.0001	0.31	ENSG00000143630	HCN3
118	9.7e-06	0.00114	0.0003	0.27	ENSG00000223705	NSUN5P1
119	9.9e-06	0.00115	0.0001	0.36	ENSG00000204634	TBC1D8
120	9.9e-06	0.00115	0.0003	0.22	ENSG00000214837	LINC01347
121	1.01e-05	0.00115	0.0001	0.26	ENSG00000267519	CTD-3252C9.4
122	1.01e-05	0.00115	0.0003	0.48	ENSG00000269858	EGLN2
123	1.02e-05	0.00115	0.0002	0.078	ENSG00000145020	AMT
124	1.05e-05	0.00116	0.0006	2.13	ENSG00000173705	SUSD5
125	1.06e-05	0.00116	0.0002	0.36	ENSG00000278768	BACE1-AS
126	1.06e-05	0.00116	0.0013	0.19	ENSG00000200090	Y_RNA
127	1.07e-05	0.00116	0.0001	0.38	ENSG00000248527	MTATP6P1
129	1.09e-05	0.00116	0.0001	0.083	ENSG00000088340	FER1L4
130	1.09e-05	0.00116	0.0001	0.35	ENSG00000161996	WDR90
128	1.09e-05	0.00116	0.0004	0.21	ENSG00000204149	AGAP6
132	1.12e-05	0.00118	0.0002	2.04	ENSG00000169684	CHRNA5
131	1.12e-05	0.00118	0.0005	0.24	ENSG00000242588	RP11-274B21.14
133	1.15e-05	0.00119	0.0021	0.27	ENSG00000163794	UCN
134	1.16e-05	0.00119	0.0005	0.12	ENSG00000273373	RP5-1074L1.4
135	1.16e-05	0.00119	0.0006	0.075	ENSG00000262580	RP11-334C17.5
136	1.18e-05	0.0012	0.0001	0.32	ENSG00000210082	MT-RNR2
137	1.19e-05	0.00121	0.0001	0.31	ENSG00000279233	RP11-158L12.4
138	1.26e-05	0.00127	0.0001	0.26	ENSG00000152117	AC093838.4
139	1.27e-05	0.00127	0.0011	0.28	ENSG00000167525	PROCA1
140	1.3e-05	0.00129	0.0002	0.38	ENSG00000106133	NSUN5P2
141	1.31e-05	0.00129	0.0006	0.17	ENSG00000279347	RP11-85I17.2
142	1.33e-05	0.0013	0.0007	0.15	ENSG00000259529	RP11-468E2.4
143	1.34e-05	0.0013	0.0001	2.08	ENSG00000139734	DIAPH3
144	1.37e-05	0.0013	0.0002	0.12	ENSG00000214279	SCART1
145	1.38e-05	0.0013	0.0003	2.78	ENSG00000103187	COTL1
148	1.39e-05	0.0013	0.0002	0.28	ENSG00000271795	CTC-251D13.1
147	1.39e-05	0.0013	0.0004	0.19	ENSG00000185495	RP11-504P24.3
146	1.39e-05	0.0013	0.0012	0.14	ENSG00000261490	RP11-448G15.3
149	1.4e-05	0.0013	0.0003	0.27	ENSG00000275560	RP11-180M15.7
150	1.41e-05	0.00131	0.0004	0.32	ENSG00000185485	SDHAP1
151	1.48e-05	0.00135	0.0002	0.39	ENSG00000198888	MT-ND1
152	1.48e-05	0.00135	0.0006	0.3	ENSG00000197162	ZNF785
153	1.56e-05	0.00141	0.0006	0.27	ENSG00000279026	RP3-414A15.12
154	1.58e-05	0.00141	0.0001	0.59	ENSG00000197355	UAP1L1
155	1.59e-05	0.00141	0.0002	0.28	ENSG00000270015	RP11-540B6.6
156	1.59e-05	0.00141	0.0002	0.36	ENSG00000268403	CTD-2371O3.3
157	1.59e-05	0.00141	0.0004	0.22	ENSG00000269352	PTOV1-AS2
158	1.6e-05	0.00141	0.0022	0.23	ENSG00000229127	AC007038.7
160	1.62e-05	0.00141	0.0002	0.28	ENSG00000135976	ANKRD36
159	1.62e-05	0.00141	0.0003	1.8	ENSG00000172380	GNG12
161	1.63e-05	0.00141	0.0004	0.3	ENSG00000146067	FAM193B
162	1.73e-05	0.00147	0.0002	0.31	ENSG00000256667	KLRAP1
163	1.73e-05	0.00147	0.0004	0.22	ENSG00000204177	BMS1P1
164	1.8e-05	0.00152	0.0001	0.29	ENSG00000204316	MRPL38
165	1.83e-05	0.00154	0.0003	0.26	ENSG00000146830	GIGYF1
166	1.84e-05	0.00154	0.0002	0.26	ENSG00000279089	RP11-481C4.2
167	1.85e-05	0.00154	0.0002	0.1	ENSG00000271533	RP3-368A4.6
168	1.91e-05	0.00157	0.0002	1.54	ENSG00000139233	LLPH
169	1.91e-05	0.00157	0.0004	0.26	ENSG00000266904	CTC-559E9.1
170	1.94e-05	0.00158	0.0049	0.29	ENSG00000278949	RP11-46H11.11
171	1.97e-05	0.0016	0.0006	0.17	ENSG00000234771	SLC25A25-AS1
174	2.02e-05	0.00161	0.0001	2.33	ENSG00000124787	RPP40
172	2.02e-05	0.00161	0.0003	0.3	ENSG00000148824	MTG1
173	2.02e-05	0.00161	0.0005	0.19	ENSG00000281195	ZNF638-IT1
175	2.06e-05	0.00161	0.0001	0.26	ENSG00000281896	RP11-274B21.13
176	2.08e-05	0.00161	0.0008	0.25	ENSG00000264991	AP001205.1
177	2.09e-05	0.00161	0.0002	0.16	ENSG00000162572	SCNN1D
178	2.1e-05	0.00161	0.0002	0.2	ENSG00000271997	RP11-97O12.6
179	2.11e-05	0.00161	0.0003	0.17	ENSG00000239857	GET4
181	2.12e-05	0.00161	0.0002	0.39	ENSG00000211459	MT-RNR1
180	2.12e-05	0.00161	0.0004	0.31	ENSG00000231234	SKP1P1
182	2.12e-05	0.00161	0.0008	0.16	ENSG00000240053	LY6G5B
183	2.13e-05	0.00161	0.0001	0.3	ENSG00000261052	SULT1A3
184	2.13e-05	0.00161	0.0004	0.22	ENSG00000243716	NPIPB5
185	2.14e-05	0.00161	0.0005	0.19	ENSG00000185864	NPIPB4
186	2.16e-05	0.00161	0.0001	0.24	ENSG00000250251	PKD1P6
187	2.17e-05	0.00161	0.0002	0.35	ENSG00000147162	OGT
188	2.21e-05	0.00162	0.0002	0.31	ENSG00000163660	CCNL1
189	2.22e-05	0.00162	0.0001	0.49	ENSG00000205913	SRRM2-AS1
190	2.25e-05	0.00162	0.0001	1.81	ENSG00000184992	BRI3BP
191	2.25e-05	0.00162	0.0004	2.16	ENSG00000278709	NKILA
193	2.26e-05	0.00162	0.0002	0.28	ENSG00000184381	PLA2G6
192	2.26e-05	0.00162	0.0004	0.25	ENSG00000242086	LINC00969
194	2.27e-05	0.00162	0.0085	0.13	ENSG00000258559	AC005519.4
195	2.28e-05	0.00162	0.0002	0.29	ENSG00000105270	CLIP3
196	2.32e-05	0.00164	0.0004	0.16	ENSG00000135407	AVIL
197	2.34e-05	0.00165	0.0005	0.11	ENSG00000230606	AC159540.1
198	2.42e-05	0.0017	0.0006	0.24	ENSG00000236255	AC009404.2
199	2.45e-05	0.0017	0.0001	0.4	ENSG00000198886	MT-ND4
201	2.47e-05	0.0017	0.0001	0.25	ENSG00000167702	KIFC2
200	2.47e-05	0.0017	0.0005	0.14	ENSG00000230373	GOLGA6L5P
202	2.48e-05	0.0017	0.0004	0.13	ENSG00000114841	DNAH1
203	2.63e-05	0.00178	0.0001	0.24	ENSG00000260597	AC012531.25
204	2.63e-05	0.00178	0.0004	0.26	ENSG00000251474	RPL32P3
206	2.64e-05	0.00178	0.0001	0.22	ENSG00000235245	RP11-122K13.12
205	2.64e-05	0.00178	0.0003	0.14	ENSG00000168010	ATG16L2
208	2.68e-05	0.00179	0.0001	0.39	ENSG00000175309	PHYKPL
207	2.68e-05	0.00179	0.0002	0.23	ENSG00000205746	RP11-1212A22.1
209	2.7e-05	0.00179	0.001	0.22	ENSG00000124602	UNC5CL
210	2.71e-05	0.00179	0.0001	0.34	ENSG00000162194	LBHD1
211	2.73e-05	0.00179	0.0006	0.11	ENSG00000214021	TTLL3
212	2.73e-05	0.00179	0.0024	0.22	ENSG00000229299	RP4-583P15.10
213	2.75e-05	0.00179	0.0002	0.27	ENSG00000236778	INTS6-AS1
214	2.77e-05	0.0018	0.0003	0.31	ENSG00000100968	NFATC4
215	2.79e-05	0.0018	0.0001	0.33	ENSG00000162994	CLHC1
216	2.8e-05	0.0018	0.0002	0.16	ENSG00000251562	MALAT1
217	2.81e-05	0.0018	0.0001	1.53	ENSG00000167977	KCTD5
219	2.86e-05	0.00181	0.0001	0.2	ENSG00000015479	MATR3
218	2.86e-05	0.00181	0.0004	0.11	ENSG00000245532	NEAT1
220	2.9e-05	0.00183	0.0004	0.24	ENSG00000269688	AC008982.2
221	2.91e-05	0.00183	0.0001	1.97	ENSG00000142627	EPHA2
222	2.93e-05	0.00183	0.0001	2.23	ENSG00000099250	NRP1
223	2.94e-05	0.00183	0.0002	0.52	ENSG00000104863	LIN7B
224	2.96e-05	0.00183	0.0006	0.18	ENSG00000229152	ANKRD10-IT1
225	3.03e-05	0.00187	0.0001	2.33	ENSG00000142871	CYR61
226	3.05e-05	0.00187	0.0004	0.19	ENSG00000242028	HYPK
227	3.07e-05	0.00188	0.0003	0.17	ENSG00000255182	CTD-2517M22.14
229	3.12e-05	0.00188	0.0002	0.56	ENSG00000107077	KDM4C
228	3.12e-05	0.00188	0.0004	0.42	ENSG00000015568	RGPD5
230	3.13e-05	0.00188	0.0003	0.17	ENSG00000239653	PSMD6-AS2
231	3.14e-05	0.00188	0.0002	0.36	ENSG00000136895	GARNL3
232	3.14e-05	0.00188	0.0006	0.13	ENSG00000101104	PABPC1L
233	3.27e-05	0.00194	0.0002	0.043	ENSG00000143847	PPFIA4
235	3.29e-05	0.00194	0.0001	0.3	ENSG00000182796	TMEM198B
234	3.29e-05	0.00194	0.0002	0.28	ENSG00000215908	CROCCP2
236	3.34e-05	0.00197	0.0006	0.2	ENSG00000247373	RP11-486O12.2
237	3.39e-05	0.00199	0.0004	0.19	ENSG00000206149	HERC2P9
238	3.42e-05	0.002	0.0002	0.18	ENSG00000142102	ATHL1
239	3.44e-05	0.002	0.0001	0.53	ENSG00000174804	FZD4
241	3.47e-05	0.002	0.0004	0.28	ENSG00000273486	RP11-731C17.2
240	3.47e-05	0.002	0.0024	0.19	ENSG00000272807	RP11-260M2.1
242	3.49e-05	0.002	0.0001	1.51	ENSG00000049656	CLPTM1L
243	3.54e-05	0.00202	0.0001	0.34	ENSG00000008710	PKD1
244	3.57e-05	0.00203	0.0002	0.25	ENSG00000224934	RP11-441O15.3
245	3.65e-05	0.00206	0.0004	0.34	ENSG00000110888	CAPRIN2
246	3.65e-05	0.00206	0.001	0.16	ENSG00000240731	RP5-890O3.9
247	3.68e-05	0.00207	0.0003	0.29	ENSG00000215440	NPEPL1
248	3.69e-05	0.00207	0.0009	0.14	ENSG00000186301	MST1P2
249	3.75e-05	0.00209	0.0003	1.81	ENSG00000167034	NKX3-1
250	3.77e-05	0.00209	0.0006	0.17	ENSG00000133624	ZNF767P
251	3.8e-05	0.0021	0.0002	0.37	ENSG00000143512	HHIPL2
252	3.81e-05	0.0021	0.0006	0.17	ENSG00000280063	RP11-295D4.3
253	3.83e-05	0.0021	0.0002	0.4	ENSG00000124257	NEURL2
254	3.87e-05	0.00212	0.0001	0.28	ENSG00000234869	RP3-439F8.1
255	3.9e-05	0.00212	0.0024	0.14	ENSG00000269821	KCNQ1OT1
256	3.95e-05	0.00213	0.0001	0.23	ENSG00000214193	SH3D21
257	3.95e-05	0.00213	0.0004	0.48	ENSG00000108465	CDK5RAP3
258	4e-05	0.00215	0.0002	0.44	ENSG00000140057	AK7
259	4.03e-05	0.00216	0.0003	0.31	ENSG00000139625	MAP3K12
260	4.07e-05	0.00217	0.0008	0.2	ENSG00000280239	CTB-50L17.8
261	4.14e-05	0.00219	0.0006	0.32	ENSG00000186812	ZNF397
262	4.15e-05	0.00219	0.0004	0.26	ENSG00000161010	C5orf45
264	4.16e-05	0.00219	0.0001	0.44	ENSG00000169239	CA5B
263	4.16e-05	0.00219	0.0004	0.23	ENSG00000163463	KRTCAP2
265	4.21e-05	0.00221	0.0004	0.29	ENSG00000196296	ATP2A1
266	4.25e-05	0.00222	0.0002	0.2	ENSG00000116883	RP11-268J15.5
267	4.41e-05	0.00229	0.0006	0.13	ENSG00000276550	HERC2P2
268	4.46e-05	0.00231	0.0005	1.71	ENSG00000129116	PALLD
269	4.49e-05	0.00232	0.0003	0.18	ENSG00000215788	TNFRSF25
270	4.51e-05	0.00232	0.0005	0.17	ENSG00000204305	AGER
271	4.55e-05	0.00233	0.0004	0.25	ENSG00000270012	LL0XNC01-7P3.1
272	4.57e-05	0.00233	0.0001	0.3	ENSG00000249087	ZNF436-AS1
273	4.62e-05	0.00234	0.0006	0.18	ENSG00000228486	LINC01125
274	4.65e-05	0.00234	0.0001	0.35	ENSG00000164849	GPR146
275	4.65e-05	0.00234	0.0007	2.33	ENSG00000237350	CDC42P6
276	4.68e-05	0.00234	0.0006	0.11	ENSG00000250067	YJEFN3
277	4.69e-05	0.00234	0.0003	0.31	ENSG00000258768	CTD-2292M16.8
279	4.74e-05	0.00234	0.0006	0.14	ENSG00000166762	CATSPER2
278	4.74e-05	0.00234	0.0008	0.3	ENSG00000199753	SNORD104
280	4.76e-05	0.00234	0.0001	0.17	ENSG00000189136	UBE2Q2P1
281	4.78e-05	0.00234	0.0001	2.25	ENSG00000187210	GCNT1
282	4.79e-05	0.00234	0.0045	0.11	ENSG00000262903	RP11-235E17.6
283	4.8e-05	0.00234	0.0011	0.29	ENSG00000231154	MORF4L2-AS1
284	4.81e-05	0.00234	0.0002	1.51	ENSG00000143183	TMCO1
285	4.81e-05	0.00234	0.0006	0.24	ENSG00000167615	LENG8
286	4.83e-05	0.00235	0.0005	0.15	ENSG00000073605	GSDMB
287	4.88e-05	0.00235	0.0004	0.27	ENSG00000166436	TRIM66
288	4.89e-05	0.00235	0.0001	0.4	ENSG00000259291	RP11-617F23.1
289	4.89e-05	0.00235	0.0003	0.56	ENSG00000110171	TRIM3
290	4.95e-05	0.00237	0.0003	0.21	ENSG00000281183	NPTN-IT1
291	4.96e-05	0.00237	0.0004	1.63	ENSG00000065882	TBC1D1
292	4.99e-05	0.00237	0.0004	0.36	ENSG00000227232	WASH7P
293	5.01e-05	0.00237	0.0001	0.26	ENSG00000212694	LINC01089
294	5.09e-05	0.0024	0.0006	0.36	ENSG00000267002	RP11-242D8.1
295	5.1e-05	0.0024	0.0006	0.36	ENSG00000126759	CFP
296	5.2e-05	0.00243	0.0006	0.26	ENSG00000215158	RP11-1023L17.1
298	5.21e-05	0.00243	0.0004	0.17	ENSG00000180229	HERC2P3
297	5.21e-05	0.00243	0.0013	0.27	ENSG00000272630	RP11-344N10.5
300	5.24e-05	0.00243	0.0005	0.18	ENSG00000179698	WDR97
299	5.24e-05	0.00243	0.0021	0.16	ENSG00000279744	RP13-20L14.10
301	5.29e-05	0.00243	0.0003	0.3	ENSG00000149927	DOC2A
302	5.29e-05	0.00243	0.0008	0.16	ENSG00000026036	RTEL1-TNFRSF6B
303	5.35e-05	0.00245	0.0006	0.17	ENSG00000243302	RP11-274B21.2
304	5.45e-05	0.00249	0.0002	0.27	ENSG00000158106	RHPN1
305	5.56e-05	0.00252	0.0008	0.17	ENSG00000281026	N4BP2L2-IT2
306	5.56e-05	0.00252	0.0008	0.2	ENSG00000171121	KCNMB3
307	5.57e-05	0.00252	0.001	0.12	ENSG00000236871	LINC00106
308	5.64e-05	0.00254	0.0001	1.8	ENSG00000106868	SUSD1
309	5.66e-05	0.00254	0.0006	0.17	ENSG00000278662	GOLGA6L10
310	5.71e-05	0.00256	0.0048	0.14	ENSG00000205702	CYP2D7
311	5.75e-05	0.00257	0.0005	0.19	ENSG00000272645	GTF2IP20
312	5.8e-05	0.00257	0.0043	0.31	ENSG00000278985	RP11-303E16.9
313	5.8e-05	0.00257	0.008	8.45	ENSG00000169067	ACTBL2
314	5.89e-05	0.0026	0.0004	0.4	ENSG00000197989	SNHG12
315	5.92e-05	0.00261	0.0007	0.24	ENSG00000279803	RP11-407G23.5
316	6.01e-05	0.00264	0.0003	0.099	ENSG00000215252	GOLGA8B
317	6.05e-05	0.00265	0.0001	0.3	ENSG00000255823	MTRNR2L8
318	6.1e-05	0.00266	0.0013	0.12	ENSG00000185513	L3MBTL1
319	6.14e-05	0.00266	0.0001	0.6	ENSG00000143590	EFNA3
320	6.14e-05	0.00266	0.0006	0.31	ENSG00000263956	NBPF11
321	6.23e-05	0.00269	0.0001	0.53	ENSG00000143409	FAM63A
322	6.23e-05	0.00269	0.0008	0.24	ENSG00000188234	AGAP4
323	6.28e-05	0.00269	0.0002	0.13	ENSG00000241860	RP11-34P13.13
324	6.32e-05	0.00269	0.0003	0.55	ENSG00000115648	MLPH
326	6.33e-05	0.00269	0.0003	0.36	ENSG00000217930	PAM16
325	6.33e-05	0.00269	0.0004	0.25	ENSG00000272661	RP4-548D19.3
327	6.34e-05	0.00269	0.0005	0.31	ENSG00000272040	CTC-366B18.4
328	6.35e-05	0.00269	0.002	0.21	ENSG00000265018	AGAP12P
329	6.43e-05	0.00271	0.0002	0.16	ENSG00000206530	CFAP44
330	6.45e-05	0.00271	0.0006	0.36	ENSG00000253598	SLC10A5
331	6.53e-05	0.00274	0.0003	0.23	ENSG00000207547	MIR25
332	6.57e-05	0.00274	0.0003	1.58	ENSG00000163249	CCNYL1
333	6.59e-05	0.00274	0.0002	1.5	ENSG00000111424	VDR
334	6.62e-05	0.00274	0.0003	0.2	ENSG00000116039	ATP6V1B1
335	6.64e-05	0.00274	0.0009	0.091	ENSG00000184949	FAM227A
336	6.66e-05	0.00274	0.0012	0.21	ENSG00000205129	C4orf47
337	6.67e-05	0.00274	0.001	0.17	ENSG00000177943	MAMDC4
338	6.68e-05	0.00274	0.0003	1.64	ENSG00000139410	SDSL
339	6.76e-05	0.00277	0.0002	0.18	ENSG00000282508	LINC01002
340	6.78e-05	0.00277	0.0013	0.25	ENSG00000174483	BBS1
341	6.8e-05	0.00277	0.0006	0.29	ENSG00000168255	POLR2J3
343	6.86e-05	0.00278	0.0022	0.33	ENSG00000241484	ARHGAP8
342	6.86e-05	0.00278	0.0026	0.18	ENSG00000247982	LINC00926
344	6.92e-05	0.00279	0.0001	1.8	ENSG00000101911	PRPS2
345	6.97e-05	0.0028	0.0025	0.15	ENSG00000213366	GSTM2
346	6.98e-05	0.0028	0.0045	4	ENSG00000231638	AC011738.4
347	7.01e-05	0.0028	0.0001	0.34	ENSG00000121310	ECHDC2
348	7.02e-05	0.0028	0.0002	0.49	ENSG00000090006	LTBP4
349	7.06e-05	0.00281	0.0006	0.21	ENSG00000137877	SPTBN5
350	7.1e-05	0.00282	0.0009	0.19	ENSG00000279312	RP3-331H24.7
351	7.16e-05	0.00283	0.0009	0.17	ENSG00000188687	SLC4A5
352	7.38e-05	0.00291	0.0003	0.26	ENSG00000270055	CTD-3092A11.2
353	7.41e-05	0.00291	0.0003	0.18	ENSG00000173209	AHSA2
354	7.45e-05	0.00292	0.0002	0.2	ENSG00000213199	ASIC3
355	7.56e-05	0.00296	0.0004	0.2	ENSG00000140398	NEIL1
356	7.61e-05	0.00296	0.0009	0.28	ENSG00000261582	RP4-614O4.11
357	7.62e-05	0.00296	0.0007	0.33	ENSG00000144395	CCDC150
358	7.64e-05	0.00296	0.0003	0.32	ENSG00000146556	WASH2P
359	7.65e-05	0.00296	0.0043	0.16	ENSG00000267632	RP11-400F19.18
360	7.79e-05	0.003	0.0007	0.24	ENSG00000147174	ACRC
361	7.86e-05	0.00302	0.0001	0.41	ENSG00000183506	PI4KAP2
362	7.92e-05	0.00304	0.0006	1.97	ENSG00000023909	GCLM
363	8.08e-05	0.00309	0.0008	0.22	ENSG00000282458	WASH5P
364	8.19e-05	0.00312	0.0008	0.32	ENSG00000226696	LENG8-AS1
365	8.32e-05	0.00317	0.0009	0.29	ENSG00000276449	AC004076.5
366	8.42e-05	0.00319	0.0018	0.2	ENSG00000279425	CTD-2017D11.2
367	8.45e-05	0.0032	0.0002	0.51	ENSG00000108306	FBXL20
368	8.47e-05	0.0032	0.0005	0.63	ENSG00000269609	RPARP-AS1
369	8.64e-05	0.00325	0.0001	0.28	ENSG00000239382	ALKBH6
370	8.65e-05	0.00325	0.0004	0.36	ENSG00000058453	CROCC
371	8.67e-05	0.00325	0.0018	0.11	ENSG00000189423	USP32P3
372	8.89e-05	0.00332	0.0023	0.2	ENSG00000253636	RP11-531A24.5
373	8.92e-05	0.00332	0.0001	0.41	ENSG00000095397	DFNB31
374	8.99e-05	0.00334	0.0003	0.14	ENSG00000281404	LINC01176
375	9.02e-05	0.00334	0.0006	0.38	ENSG00000178093	TSSK6
376	9.2e-05	0.00339	0.0002	3.38	ENSG00000277048	AL353644.10
377	9.2e-05	0.00339	0.0003	0.13	ENSG00000120049	KCNIP2
379	9.35e-05	0.00343	0.0003	0.18	ENSG00000143127	ITGA10
378	9.35e-05	0.00343	0.0012	0.21	ENSG00000230715	RP11-274B21.4
380	9.4e-05	0.00343	0.0006	0.19	ENSG00000243679	RP11-274B21.3
381	9.43e-05	0.00343	0.0005	0.22	ENSG00000116652	DLEU2L
382	9.44e-05	0.00343	0.0009	0.58	ENSG00000143515	ATP8B2
383	9.51e-05	0.00343	0.0001	0.28	ENSG00000187961	KLHL17
384	9.52e-05	0.00343	0.0011	0.31	ENSG00000270189	RP11-258C19.7
385	9.53e-05	0.00343	0.0008	0.4	ENSG00000269028	MTRNR2L12
386	9.54e-05	0.00343	0.0007	1.7	ENSG00000120756	PLS1
387	9.57e-05	0.00343	0.0005	0.2	ENSG00000238035	AC138035.2
388	9.58e-05	0.00343	0.0004	0.34	ENSG00000054690	PLEKHH1
389	9.65e-05	0.00344	0.0007	0.46	ENSG00000134884	ARGLU1
390	9.72e-05	0.00345	0.0009	0.49	ENSG00000143178	TBX19
391	9.73e-05	0.00345	0.0003	1.93	ENSG00000069974	RAB27A
392	9.79e-05	0.00345	0.0007	0.33	ENSG00000215630	GUSBP9
393	9.8e-05	0.00345	0.0001	0.43	ENSG00000107331	ABCA2
394	9.8e-05	0.00345	0.0021	0.055	ENSG00000075826	SEC31B
395	9.85e-05	0.00346	0.0002	0.37	ENSG00000212125	TAS2R15P
396	9.91e-05	0.00347	0.0001	0.28	ENSG00000178026	LRRC75B
397	9.92e-05	0.00347	0.0037	0.24	ENSG00000163806	SPDYA
398	9.97e-05	0.00348	0.0005	0.2	ENSG00000205085	FAM71F2
399	0.0001001	0.00348	0.0006	0.42	ENSG00000275437	RP5-908M14.10
400	0.0001002	0.00348	0.0004	1.55	ENSG00000182197	EXT1
401	0.0001006	0.00348	0.0007	0.27	ENSG00000268575	RP1-283E3.8
402	0.0001016	0.0035	0.0001	0.22	ENSG00000270605	RP5-1092A3.4
403	0.0001016	0.0035	0.0037	0.16	ENSG00000261408	TEN1-CDK3
404	0.000103	0.00354	0.0004	1.56	ENSG00000167460	TPM4
405	0.0001047	0.00358	0.0021	0.12	ENSG00000184206	GOLGA6L4
406	0.0001048	0.00358	0.0003	0.3	ENSG00000230069	LRRC37A15P
407	0.0001073	0.00366	0.0002	0.21	ENSG00000115257	PCSK4
408	0.000108	0.00368	0.0001	0.37	ENSG00000139190	VAMP1
409	0.0001083	0.00368	0.0036	0.36	ENSG00000257681	RP11-341G23.4
410	0.000109	0.00369	0.0007	0.23	ENSG00000143387	CTSK
411	0.0001092	0.00369	0.0171	0.097	ENSG00000128482	RNF112
412	0.00011	0.00371	0.0011	0.18	ENSG00000188206	HNRNPU-AS1
413	0.0001106	0.00372	0.0006	0.33	ENSG00000113240	CLK4
414	0.0001114	0.00374	0.0015	0.11	ENSG00000210107	MT-TQ
415	0.0001136	0.0038	0.0002	1.53	ENSG00000116793	PHTF1
416	0.0001138	0.0038	0.0002	2.63	ENSG00000196950	SLC39A10
417	0.0001161	0.00384	0.0001	0.47	ENSG00000157796	WDR19
418	0.0001162	0.00384	0.004	0.34	ENSG00000107611	CUBN
419	0.0001163	0.00384	0.0003	2.53	ENSG00000166582	CENPV
420	0.0001164	0.00384	0.0002	1.36	ENSG00000205571	SMN2
421	0.0001165	0.00384	0.0002	0.16	ENSG00000274422	LL22NC03-2H8.5
422	0.0001185	0.00389	0.0005	0.45	ENSG00000170949	ZNF160
423	0.0001185	0.00389	0.0017	0.32	ENSG00000252481	SCARNA13
424	0.000119	0.0039	0.0003	0.29	ENSG00000164776	PHKG1
425	0.0001195	0.0039	0.0007	0.29	ENSG00000186056	MATN1-AS1
426	0.0001197	0.0039	0.0007	0.39	ENSG00000163141	BNIPL
427	0.0001199	0.0039	0.0009	0.17	ENSG00000274808	TBC1D3B
428	0.0001203	0.0039	0.0001	0.41	ENSG00000180747	SMG1P3
429	0.0001207	0.00391	0.0004	0.41	ENSG00000229344	MTCO2P12
430	0.0001216	0.00393	0.0003	2.04	ENSG00000254087	LYN
431	0.0001224	0.00394	0.0004	0.18	ENSG00000232545	KB-318B8.7
432	0.0001226	0.00394	0.0003	1.81	ENSG00000198431	TXNRD1
433	0.0001247	0.00399	0.0006	0.29	ENSG00000267904	CTC-429P9.5
435	0.0001251	0.00399	0.0001	1.5	ENSG00000144815	NXPE3
434	0.0001251	0.00399	0.0008	0.33	ENSG00000278129	ZNF8
436	0.0001277	0.00407	0.0006	0.23	ENSG00000241343	RPL36A
437	0.000129	0.0041	0.0008	0.33	ENSG00000115657	ABCB6
438	0.0001292	0.0041	0.0004	0.54	ENSG00000189060	H1F0
439	0.0001304	0.00412	0.0004	0.5	ENSG00000198840	MT-ND3
440	0.0001313	0.00414	0.0003	0.39	ENSG00000132635	PCED1A
441	0.0001323	0.00414	0.0007	0.65	ENSG00000173715	C11orf80
442	0.0001324	0.00414	0.0003	0.23	ENSG00000252690	SCARNA15
443	0.0001327	0.00414	0.0009	0.22	ENSG00000228526	MIR34AHG
444	0.0001327	0.00414	0.0032	0.15	ENSG00000127366	TAS2R5
445	0.0001328	0.00414	0.0006	0.25	ENSG00000175564	UCP3
446	0.0001335	0.00416	0.0005	0.52	ENSG00000225361	PPP1R26-AS1
447	0.0001347	0.00418	0.0004	0.3	ENSG00000131797	CLUHP3
448	0.0001348	0.00418	0.0004	0.29	ENSG00000243789	JMJD7
449	0.0001355	0.00419	0.0007	0.18	ENSG00000279108	CTC-490E21.11
450	0.0001359	0.00419	0.0007	0.41	ENSG00000142396	ERVK3-1
451	0.0001367	0.00421	0.0004	0.38	ENSG00000214765	SEPT7P2
452	0.000138	0.00424	0.0017	0.2	ENSG00000274471	RP11-228M15.1
453	0.0001385	0.00425	0.0003	0.21	ENSG00000138834	MAPK8IP3
454	0.000139	0.00425	0.0007	0.22	ENSG00000114270	COL7A1
455	0.0001398	0.00427	0.0002	1.77	ENSG00000125266	EFNB2
456	0.0001414	0.00431	0.0006	1.6	ENSG00000128791	TWSG1
457	0.0001421	0.00432	0.0009	0.21	ENSG00000257354	RP11-631N16.2
458	0.0001447	0.00439	0.0002	0.48	ENSG00000226210	WASH7P
459	0.0001454	0.00439	0.0007	0.31	ENSG00000257511	RP11-278C7.1
460	0.0001456	0.00439	0.001	0.2	ENSG00000178623	GPR35
461	0.0001456	0.00439	0.0018	0.24	ENSG00000153157	SYCP2L
462	0.000146	0.00439	0.0013	0.23	ENSG00000214776	RP11-726G1.1
463	0.000148	0.00444	0.0006	0.23	ENSG00000272556	GTF2IP13
464	0.0001491	0.00446	0.001	0.33	ENSG00000207425	Y_RNA
465	0.0001495	0.00446	0.0001	0.53	ENSG00000223773	CD99P1
466	0.0001505	0.00448	0.0004	0.3	ENSG00000254206	NPIPB11
467	0.0001526	0.00454	0.0011	0.21	ENSG00000271971	CTD-2006H14.2
468	0.0001529	0.00454	0.0002	0.57	ENSG00000145687	SSBP2
469	0.0001533	0.00454	0.0011	0.34	ENSG00000237877	LINC01473
471	0.0001556	0.00458	0.0006	0.36	ENSG00000183401	CCDC159
470	0.0001556	0.00458	0.0008	0.33	ENSG00000213918	DNASE1
472	0.0001556	0.00458	0.0009	0.32	ENSG00000276248	RP11-230F18.5
473	0.000156	0.00458	0.0014	0.082	ENSG00000254815	RP11-496I9.1
474	0.000157	0.00459	0.0002	0.51	ENSG00000132199	ENOSF1
475	0.000157	0.00459	0.0007	0.53	ENSG00000143458	GABPB2
476	0.0001585	0.00462	0.0001	2.11	ENSG00000138758	2011-09-01
477	0.0001591	0.00463	0.0001	0.45	ENSG00000087266	SH3BP2
478	0.0001609	0.00467	0.0013	0.17	ENSG00000270060	RP11-390K5.6
479	0.0001613	0.00467	0.0007	0.5	ENSG00000205534	SMG1P2
480	0.0001619	0.00467	0.0003	0.31	ENSG00000278864	RP11-45M22.2
481	0.0001622	0.00467	0.0005	0.32	ENSG00000268043	NBPF12
482	0.0001625	0.00467	0.0006	0.5	ENSG00000269973	RP11-95D17.1
483	0.0001626	0.00467	0.0005	0.25	ENSG00000249437	NAIP
484	0.0001629	0.00467	0.0002	0.49	ENSG00000147454	SLC25A37
485	0.0001631	0.00467	0.0001	0.4	ENSG00000133460	SLC2A11
486	0.000165	0.00471	0.0001	0.63	ENSG00000179859	AC025335.1
487	0.0001664	0.00474	0.001	0.28	ENSG00000270441	RP11-694I15.7
488	0.0001678	0.00477	0.0075	0.4	ENSG00000270210	RP11-373D23.3
489	0.0001683	0.00478	0.0001	0.19	ENSG00000130653	PNPLA7
490	0.0001726	0.00489	0.0006	0.48	ENSG00000203780	FANK1
491	0.0001751	0.00494	0.0008	1.64	ENSG00000198142	SOWAHC
492	0.0001752	0.00494	0.0084	0.24	ENSG00000269959	SPACA6P-AS
493	0.0001774	0.005	0.001	0.16	ENSG00000244560	RP4-800G7.2
494	0.0001778	0.005	0.0008	0.23	ENSG00000203761	MSTO2P
495	0.0001782	0.005	0.0007	0.63	ENSG00000166888	STAT6
496	0.0001788	0.00501	0.0083	0.26	ENSG00000258674	CTC-260F20.3
497	0.0001796	0.00502	0.0005	0.53	ENSG00000095066	HOOK2
498	0.0001803	0.00503	0.0008	0.35	ENSG00000261098	RP11-819C21.1
499	0.0001813	0.00505	0.0002	2	ENSG00000104611	SH2D4A
500	0.0001817	0.00505	0.0005	0.24	ENSG00000223745	CCDC18-AS1
501	0.0001824	0.00506	0.0002	0.41	ENSG00000137218	FRS3
502	0.0001829	0.00506	0.0006	0.59	ENSG00000244625	MIATNB
503	0.0001849	0.0051	0.0005	0.16	ENSG00000275131	CH17-472G23.4
504	0.0001852	0.0051	0.0017	0.16	ENSG00000237094	RP4-669L17.10
505	0.0001867	0.0051	0.0011	0.18	ENSG00000228327	RP11-206L10.2
506	0.0001867	0.0051	0.0021	0.18	ENSG00000159588	CCDC17
507	0.0001869	0.0051	0.001	0.14	ENSG00000269929	RP11-2B6.2
508	0.000187	0.0051	0.0011	0.56	ENSG00000215067	ALOX12-AS1
509	0.0001872	0.0051	0.0008	0.18	ENSG00000224660	SH3BP5-AS1
510	0.0001875	0.0051	0.0003	1.66	ENSG00000103381	CPPED1
511	0.0001878	0.0051	0.0007	0.38	ENSG00000174353	STAG3L3
512	0.0001881	0.0051	0.0093	0.25	ENSG00000207554	MIR647
513	0.0001905	0.00516	0.0009	0.44	ENSG00000205918	PDPK2P
514	0.0001918	0.00518	0.0007	0.13	ENSG00000142046	TMEM91
515	0.0001927	0.0052	0.0014	0.28	ENSG00000260400	RP11-119F7.5
516	0.000195	0.00524	0.0007	0.21	ENSG00000130518	KIAA1683
517	0.0001951	0.00524	0.0001	0.33	ENSG00000197283	SYNGAP1
519	0.0001972	0.00528	0.0001	0.5	ENSG00000106089	STX1A
518	0.0001972	0.00528	0.015	0.14	ENSG00000196834	POTEI
520	0.0001987	0.00531	0.001	1.41	ENSG00000244733	RP11-506M13.3
521	0.0001996	0.00532	0.0001	0.49	ENSG00000237840	FAM21FP
522	0.0002004	0.00532	0.0004	0.31	ENSG00000122735	DNAI1
523	0.0002004	0.00532	0.0004	0.74	ENSG00000103852	TTC23
524	0.0002017	0.00535	0.0011	0.11	ENSG00000100918	REC8
525	0.0002026	0.00536	0.001	1.68	ENSG00000123146	ADGRE5
526	0.0002034	0.00537	0.0005	0.33	ENSG00000072195	SPEG
527	0.0002037	0.00537	0.0006	0.3	ENSG00000260698	RP11-439E19.9
528	0.0002045	0.00537	0.0009	0.42	ENSG00000188766	SPRED3
529	0.0002051	0.00537	0.0001	0.41	ENSG00000187867	PALM3
530	0.0002051	0.00537	0.001	0.5	ENSG00000113916	BCL6
531	0.0002111	0.00552	0.0009	1.79	ENSG00000155115	GTF3C6
532	0.0002124	0.00554	0.0001	0.38	ENSG00000254402	LRRC24
533	0.0002138	0.00557	0.0014	0.1	ENSG00000232931	LINC00342
534	0.0002145	0.00558	0.0002	0.11	ENSG00000266714	MYO15B
535	0.0002163	0.00561	0.0011	0.44	ENSG00000120458	MSANTD2
536	0.0002169	0.00561	0.0002	0.52	ENSG00000071967	CYBRD1
537	0.0002172	0.00561	0.0008	0.29	ENSG00000228434	AC004951.6
538	0.0002174	0.00561	0.0008	0.27	ENSG00000270580	PKD1P6
539	0.0002182	0.00562	0.0008	0.28	ENSG00000213903	LTB4R
540	0.0002203	0.00566	0.0011	0.44	ENSG00000005206	SPPL2B
541	0.0002204	0.00566	0.0001	0.28	ENSG00000242861	RP11-285F7.2
543	0.0002223	0.00568	0.0006	1.95	ENSG00000222041	LINC00152
542	0.0002223	0.00568	0.004	0.24	ENSG00000240291	RP11-499P20.2
544	0.0002227	0.00568	0.0012	1.3	ENSG00000170085	SIMC1
545	0.000223	0.00568	0.0001	0.38	ENSG00000273729	RP11-7F17.8
546	0.0002245	0.0057	0.0045	0.21	ENSG00000259408	RP11-3D4.3
547	0.0002247	0.0057	0.0005	0.5	ENSG00000157353	FUK
548	0.0002258	0.00572	0.0002	0.36	ENSG00000205593	DENND6B
549	0.0002263	0.00572	0.0008	0.21	ENSG00000256443	RP11-794G24.1
550	0.0002286	0.00577	0.0011	2.39	ENSG00000237523	LINC00857
551	0.0002295	0.00578	0.0016	0.26	ENSG00000213204	RP3-382I10.7
552	0.0002304	0.0058	0.0327	0.19	ENSG00000111886	GABRR2
553	0.000232	0.00581	0.0002	2.22	ENSG00000115641	FHL2
554	0.0002323	0.00581	0.0002	0.22	ENSG00000105519	CAPS
555	0.0002327	0.00581	0.0009	0.11	ENSG00000135205	CCDC146
556	0.0002328	0.00581	0.0014	0.3	ENSG00000267896	AC018766.4
558	0.0002335	0.00581	0.0001	0.47	ENSG00000213983	AP1G2
557	0.0002335	0.00581	0.0003	2.2	ENSG00000177469	PTRF
559	0.0002338	0.00581	0.0005	0.18	ENSG00000225138	CTD-2228K2.7
560	0.0002364	0.00586	0.0048	0.25	ENSG00000213976	CTD-2561J22.2
561	0.0002372	0.00587	0.0005	0.57	ENSG00000149582	TMEM25
562	0.000238	0.00588	0.0168	0.32	ENSG00000202058	RN7SKP80
563	0.00024	0.00592	0.0018	0.44	ENSG00000189223	PAX8-AS1
564	0.0002407	0.00592	0.0012	2.7	ENSG00000154127	UBASH3B
565	0.0002408	0.00592	0.0038	0.29	ENSG00000262652	RP13-638C3.2
566	0.0002414	0.00592	0.0013	0.36	ENSG00000271576	RP11-486G15.2
567	0.0002417	0.00592	0.0005	1.58	ENSG00000147394	ZNF185
568	0.0002433	0.00595	0.0013	0.32	ENSG00000165555	NOXRED1
569	0.000245	0.00598	0.004	0.11	ENSG00000248323	LUCAT1
570	0.0002464	0.006	0.0002	0.43	ENSG00000198786	MT-ND5
571	0.0002483	0.00604	0.0005	1.61	ENSG00000075643	MOCOS
572	0.000249	0.00604	0.0008	0.48	ENSG00000198003	CCDC151
573	0.0002509	0.00607	0.0007	0.36	ENSG00000272631	RP11-359E3.4
574	0.0002511	0.00607	0.0001	0.38	ENSG00000214176	PLEKHM1P1
575	0.0002514	0.00607	0.0009	1.57	ENSG00000174939	ASPHD1
576	0.0002522	0.00607	0.0009	0.63	ENSG00000140104	C14orf79
577	0.0002527	0.00607	0.0008	0.39	ENSG00000165359	DDX26B
578	0.0002536	0.00607	0.0003	1.59	ENSG00000050405	LIMA1
579	0.0002537	0.00607	0.0006	0.47	ENSG00000235257	ITGA9-AS1
580	0.0002538	0.00607	0.0018	0.26	ENSG00000261286	RP11-517C16.2
581	0.000254	0.00607	0.001	1.56	ENSG00000176463	SLCO3A1
582	0.0002548	0.00607	0.0004	0.36	ENSG00000280077	RP11-87H9.4
583	0.0002551	0.00607	0.0008	0.44	ENSG00000277287	RP4-794I6.4
584	0.0002553	0.00607	0.0006	0.35	ENSG00000166819	PLIN1
585	0.0002562	0.00608	0.001	0.21	ENSG00000215769	RP13-104F24.2
586	0.0002567	0.00608	0.0006	0.49	ENSG00000272182	RP11-802O23.3
587	0.0002569	0.00608	0.0016	0.18	ENSG00000224975	INE1
588	0.0002602	0.00613	0.0006	0.32	ENSG00000259429	UBE2Q2P2
589	0.0002605	0.00613	0.0024	0.2	ENSG00000110025	SNX15
590	0.0002608	0.00613	0.002	0.098	ENSG00000175265	GOLGA8A
591	0.0002609	0.00613	0.0001	0.4	ENSG00000163462	TRIM46
592	0.0002621	0.00615	0.0007	0.24	ENSG00000256433	RP1-102E24.8
593	0.0002626	0.00615	0.0008	0.24	ENSG00000279500	RP11-21K12.2
594	0.0002638	0.00617	0.0007	0.52	ENSG00000198169	ZNF251
595	0.0002644	0.00617	0.0008	0.2	ENSG00000238105	GOLGA2P5
596	0.0002649	0.00617	0.0008	0.3	ENSG00000211454	AKR7L
597	0.0002652	0.00617	0.0018	0.2	ENSG00000196338	NLGN3
598	0.0002656	0.00617	0.0013	0.31	ENSG00000114857	NKTR
599	0.0002668	0.00618	0.0012	0.25	ENSG00000270091	RP11-78O7.2
600	0.0002672	0.00618	0.0012	2.18	ENSG00000213144	RP11-64B16.2
601	0.0002673	0.00618	0.0016	0.28	ENSG00000260428	SCX
602	0.0002681	0.00618	0.001	0.37	ENSG00000271335	RP11-324I22.4
603	0.0002699	0.00621	0.0014	0.44	ENSG00000275902	RP13-1032I1.11
604	0.0002706	0.00621	0.0035	0.43	ENSG00000186973	FAM183A
605	0.0002707	0.00621	0.0009	0.37	ENSG00000165121	RP11-213G2.3
606	0.0002711	0.00621	0.0009	0.31	ENSG00000249592	RP11-440L14.1
607	0.0002728	0.00624	0.0014	0.33	ENSG00000279861	RP11-43N16.4
608	0.0002736	0.00624	0.0005	0.38	ENSG00000132535	DLG4
609	0.000274	0.00624	0.0011	2.63	ENSG00000274735	FP236383.3
610	0.0002741	0.00624	0.0008	0.39	ENSG00000196605	ZNF846
611	0.000275	0.00625	0.0006	0.37	ENSG00000178127	NDUFV2
612	0.0002757	0.00626	0.0003	0.45	ENSG00000108515	ENO3
613	0.0002778	0.00629	0.0003	1.59	ENSG00000122729	ACO1
614	0.0002785	0.0063	0.0013	0.3	ENSG00000272990	RP11-305K5.1
615	0.0002793	0.00631	0.0021	0.28	ENSG00000236269	ENO1-IT1
616	0.0002802	0.00632	0.0008	0.19	ENSG00000247095	MIR210HG
617	0.0002824	0.00636	0.0016	0.3	ENSG00000227671	RP11-488L18.4
618	0.0002836	0.00637	0.0012	0.26	ENSG00000260751	CTD-2196E14.6
619	0.0002842	0.00638	0.001	0.4	ENSG00000106404	CLDN15
620	0.0002856	0.0064	0.0076	0.26	ENSG00000254676	RP11-727A23.4
621	0.0002927	0.00654	0.0029	0.31	ENSG00000272953	RP11-1275H24.2
622	0.0002932	0.00654	0.0012	0.3	ENSG00000179978	RP11-1319K7.1
623	0.0002935	0.00654	0.001	0.3	ENSG00000213057	C1orf220
624	0.0002948	0.00656	0.0007	1.61	ENSG00000166503	RP11-382A20.3
625	0.0002965	0.00658	0.0005	0.39	ENSG00000119950	MXI1
626	0.0002967	0.00658	0.0004	0.68	ENSG00000205664	RP11-706O15.1
627	0.0002973	0.00658	0.0004	1.83	ENSG00000148426	PROSER2
628	0.0002987	0.0066	0.0003	0.34	ENSG00000106479	ZNF862
629	0.0002999	0.00662	0.0015	0.19	ENSG00000266967	AARSD1
630	0.0003006	0.00663	0.0017	0.36	ENSG00000137496	IL18BP
631	0.0003013	0.00663	0.0001	0.28	ENSG00000273148	RP5-1068E13.7
632	0.0003034	0.00667	0.0004	0.35	ENSG00000213213	CCDC183
633	0.000305	0.00669	0.0039	0.22	ENSG00000241489	AF011889.5
634	0.0003054	0.00669	0.0007	0.4	ENSG00000236901	MIR600HG
635	0.0003067	0.00671	0.0005	1.56	ENSG00000001036	FUCA2
636	0.0003079	0.00672	0.0035	0.22	ENSG00000144214	LYG1
637	0.0003099	0.00676	0.0002	0.74	ENSG00000126351	THRA
638	0.0003112	0.00677	0.0013	0.24	ENSG00000280152	RP11-331F4.5
639	0.0003122	0.00678	0.0002	2.1	ENSG00000271784	RP1-28H20.3
640	0.0003131	0.00679	0.0004	0.33	ENSG00000185522	LMNTD2
641	0.0003136	0.00679	0.002	0.25	ENSG00000267030	CTB-50L17.7
643	0.0003146	0.00679	0.0011	0.27	ENSG00000252817	AL590431.1
642	0.0003146	0.00679	0.0021	2.25	ENSG00000090932	DLL3
644	0.0003153	0.0068	0.0002	0.59	ENSG00000177169	ULK1
645	0.000316	0.0068	0.007	0.16	ENSG00000199133	MIRLET7D
646	0.0003162	0.0068	0.0031	0.16	ENSG00000278467	RP11-504P24.9
647	0.0003178	0.00681	0.0006	0.25	ENSG00000204623	ZNRD1-AS1
648	0.0003179	0.00681	0.0002	1.63	ENSG00000259642	ST20-AS1
649	0.0003185	0.00681	0.0003	0.55	ENSG00000272758	RP11-299J3.8
650	0.0003189	0.00681	0.0011	0.29	ENSG00000161960	EIF4A1
651	0.0003209	0.00684	0.0001	0.19	ENSG00000220785	MTMR9LP
652	0.0003212	0.00684	0.0013	0.38	ENSG00000259865	RP11-488L18.10
653	0.0003232	0.00687	0.0019	0.23	ENSG00000251079	BMS1P2
654	0.0003241	0.00687	0.0008	0.24	ENSG00000237886	NALT1
655	0.0003242	0.00687	0.0029	0.29	ENSG00000135437	RDH5
656	0.0003266	0.0069	0.0057	0.29	ENSG00000220201	ZGLP1
657	0.0003267	0.0069	0.0001	1.61	ENSG00000156675	RAB11FIP1
658	0.000327	0.0069	0.0017	0.22	ENSG00000159433	STARD9
659	0.0003276	0.0069	0.0003	0.13	ENSG00000010310	GIPR
660	0.0003285	0.00691	0.0015	0.68	ENSG00000147894	C9orf72
661	0.0003296	0.00691	0.0002	0.28	ENSG00000113108	APBB3
662	0.0003296	0.00691	0.0012	0.24	ENSG00000261474	RP11-452L6.1
663	0.0003298	0.00691	0.0091	0.19	ENSG00000169885	CALML6
664	0.0003302	0.00691	0.0011	2.11	ENSG00000236809	SNX25P1
666	0.0003357	0.007	0.0002	0.47	ENSG00000163701	IL17RE
665	0.0003357	0.007	0.0021	0.33	ENSG00000278987	LA16c-431H6.7
667	0.0003362	0.007	0.0016	1.27	ENSG00000161533	ACOX1
668	0.0003375	0.00702	0.001	0.25	ENSG00000272145	NFYC-AS1
669	0.000338	0.00702	0.0042	0.35	ENSG00000254973	RP11-429J17.7
670	0.000339	0.00703	0.0014	0.36	ENSG00000254860	TMEM9B-AS1
671	0.0003396	0.00703	0.0015	0.35	ENSG00000244701	RP5-894A10.2
672	0.0003409	0.00704	0.0007	1.6	ENSG00000164070	HSPA4L
673	0.0003422	0.00706	0.0017	0.34	ENSG00000113971	NPHP3
674	0.0003435	0.00708	0.0011	0.34	ENSG00000273142	RP11-458F8.4
675	0.0003449	0.0071	0.0016	0.28	ENSG00000266490	CTD-2349P21.9
676	0.0003456	0.0071	0.0026	0.29	ENSG00000256453	DND1
677	0.0003473	0.00712	0.0016	0.16	ENSG00000258727	RP11-66N24.3
678	0.0003482	0.00713	0.0005	1.9	ENSG00000163577	EIF5A2
679	0.0003499	0.00715	0.0084	0.3	ENSG00000255893	RP11-685N10.1
680	0.0003506	0.00715	0.0001	2.24	ENSG00000120162	MOB3B
681	0.0003512	0.00715	0.0015	1.55	ENSG00000164924	YWHAZ
682	0.0003515	0.00715	0.0013	0.53	ENSG00000159714	ZDHHC1
683	0.0003516	0.00715	0.0012	0.16	ENSG00000230699	RP11-54O7.1
684	0.0003525	0.00715	0.0034	0.24	ENSG00000178201	VN1R1
685	0.0003526	0.00715	0.0005	0.24	ENSG00000203804	ADAMTSL4-AS1
686	0.000354	0.00717	0.0026	0.12	ENSG00000267199	RP11-861E21.2
687	0.0003546	0.00717	0.0008	0.4	ENSG00000178665	ZNF713
688	0.0003597	0.00726	0.001	0.32	ENSG00000259605	AC074212.5
689	0.00036	0.00726	0.0642	0.19	ENSG00000274214	RP11-757O6.6
690	0.0003615	0.00728	0.0011	0.52	ENSG00000101751	POLI
691	0.0003627	0.00728	0.0007	1.19	ENSG00000108349	CASC3
692	0.000363	0.00728	0.0015	0.34	ENSG00000267940	RP11-290F24.6
693	0.0003638	0.00729	0.0006	0.43	ENSG00000185269	NOTUM
694	0.0003662	0.00733	0.0008	0.24	ENSG00000196739	COL27A1
695	0.000367	0.00733	0.0009	0.59	ENSG00000247828	TMEM161B-AS1
696	0.0003685	0.00735	0.0017	0.24	ENSG00000159958	TNFRSF13C
697	0.0003687	0.00735	0.0016	0.16	ENSG00000232653	GOLGA8N
698	0.0003697	0.00735	0.0005	0.53	ENSG00000145014	TMEM44
699	0.0003768	0.00747	0.0008	0.53	ENSG00000204580	DDR1
701	0.000377	0.00747	0.0002	0.38	ENSG00000130827	PLXNA3
700	0.000377	0.00747	0.0008	0.35	ENSG00000215302	CTD-3092A11.1
702	0.0003799	0.00751	0.0003	0.5	ENSG00000274290	HIST1H2BE
703	0.0003807	0.00751	0.0001	0.34	ENSG00000260285	RP11-600F24.7
704	0.0003809	0.00751	0.0013	0.25	ENSG00000163617	CCDC191
705	0.0003813	0.00751	0.0036	0.23	ENSG00000269982	RP11-1020A11.2
706	0.0003817	0.00751	0.001	0.45	ENSG00000198237	RP11-98J23.2
707	0.0003849	0.00755	0.0009	0.21	ENSG00000273576	RP11-390P24.1
708	0.0003851	0.00755	0.0013	2.68	ENSG00000179546	HTR1D
709	0.0003857	0.00755	0.0003	0.41	ENSG00000181409	AATK
710	0.0003864	0.00756	0.0008	0.43	ENSG00000170919	TPT1-AS1
711	0.0003876	0.00757	0.0008	0.49	ENSG00000255769	GOLGA2P10
712	0.0003886	0.00758	0.0011	0.29	ENSG00000137070	IL11RA
713	0.000389	0.00758	0.0011	1.41	ENSG00000173473	SMARCC1
714	0.0003906	0.00759	0.001	1.8	ENSG00000223478	RP11-545E17.3
715	0.0003909	0.00759	0.0008	0.36	ENSG00000135424	ITGA7
716	0.0003918	0.0076	0.0006	0.46	ENSG00000089163	SIRT4
717	0.0003923	0.0076	0.0009	0.34	ENSG00000135473	PAN2
718	0.0003935	0.00761	0.0094	0.19	ENSG00000275180	RP11-631N16.4
719	0.0003941	0.00761	0.0014	0.25	ENSG00000167968	DNASE1L2
720	0.0003956	0.00763	0.0004	0.51	ENSG00000197757	HOXC6
721	0.0003979	0.00765	0.0012	0.32	ENSG00000128573	FOXP2
722	0.0003981	0.00765	0.0005	0.48	ENSG00000225630	MTND2P28
723	0.0003985	0.00765	0.0013	1.61	ENSG00000154978	VOPP1
724	0.0003989	0.00765	0.0003	0.52	ENSG00000107957	SH3PXD2A
725	0.0004025	0.00771	0.0006	0.43	ENSG00000212127	TAS2R14
726	0.0004035	0.00771	0.2508	0.18	ENSG00000248705	AC114812.10
727	0.0004039	0.00771	0.0011	0.42	ENSG00000112715	VEGFA
728	0.000406	0.00774	0.0005	1.87	ENSG00000183032	SLC25A21
729	0.0004064	0.00774	0.0009	0.47	ENSG00000100344	PNPLA3
730	0.000407	0.00774	0.0004	0.31	ENSG00000154358	OBSCN
731	0.0004095	0.00777	0.0004	0.31	ENSG00000170835	CEL
732	0.0004097	0.00777	0.0013	0.42	ENSG00000235897	TM4SF19-AS1
733	0.0004119	0.0078	0.0008	0.56	ENSG00000180758	GPR157
734	0.0004159	0.00786	0.0016	0.17	ENSG00000167524	SGK494
735	0.0004167	0.00786	0.0019	0.39	ENSG00000267680	ZNF224
736	0.0004169	0.00786	0.001	0.33	ENSG00000277476	RP11-147L13.13
737	0.0004174	0.00786	0.0018	0.31	ENSG00000213782	DDX47
738	0.0004201	0.00789	0.0007	0.69	ENSG00000165424	ZCCHC24
739	0.0004202	0.00789	0.0007	0.49	ENSG00000160961	ZNF333
740	0.0004206	0.00789	0.0004	0.24	ENSG00000183458	RP11-958N24.1
741	0.000423	0.00793	0.001	0.32	ENSG00000184465	WDR27
742	0.0004248	0.00795	0.0011	0.26	ENSG00000254505	CHMP4A
743	0.0004259	0.00796	0.0005	3.12	ENSG00000150551	LYPD1
744	0.0004272	0.00796	0.0035	2.14	ENSG00000186603	HPDL
745	0.0004273	0.00796	0.001	0.37	ENSG00000261879	RP11-333E1.1
746	0.0004279	0.00796	0.001	0.44	ENSG00000262454	MIR193BHG
748	0.0004306	0.00799	0.0006	0.31	ENSG00000279253	RP4-614O4.13
747	0.0004306	0.00799	0.0012	0.3	ENSG00000246640	RP11-1094H24.4
749	0.0004324	0.00801	0.0019	2.93	ENSG00000163376	KBTBD8
750	0.0004327	0.00801	0.0046	0.25	ENSG00000260645	RP11-250B2.5
751	0.0004333	0.00801	0.0001	2.3	ENSG00000272711	RP11-259N19.1
752	0.0004355	0.00803	0.0005	0.39	ENSG00000108352	RAPGEFL1
753	0.0004355	0.00803	0.0009	0.19	ENSG00000225828	FAM229A
754	0.0004393	0.00809	0.0012	0.12	ENSG00000080947	CROCCP3
755	0.0004399	0.00809	0.0093	0.36	ENSG00000255847	RP11-167N4.2
756	0.000441	0.00809	0.0013	0.39	ENSG00000132793	LPIN3
757	0.000441	0.00809	0.0017	0.3	ENSG00000263874	LINC00672
758	0.0004433	0.00812	0.0003	0.29	ENSG00000198753	PLXNB3
759	0.0004444	0.00812	0.0005	0.23	ENSG00000205885	C1RL-AS1
760	0.0004445	0.00812	0.0005	1.55	ENSG00000054598	FOXC1
761	0.0004465	0.00815	0.0009	0.35	ENSG00000063180	CA11
762	0.0004483	0.00817	0.0009	0.43	ENSG00000224843	LINC00240
763	0.0004505	0.0082	0.0018	0.23	ENSG00000182685	BRICD5
764	0.0004519	0.0082	0.004	0.29	ENSG00000162482	AKR7A3
766	0.0004523	0.0082	0.0017	1.49	ENSG00000170545	SMAGP
765	0.0004523	0.0082	0.0022	0.31	ENSG00000261126	RP11-795F19.1
767	0.0004553	0.00822	0.0029	0.14	ENSG00000280328	RP11-972P1.7
768	0.0004554	0.00822	0.0005	0.35	ENSG00000226179	LINC00685
769	0.0004556	0.00822	0.0011	0.27	ENSG00000260923	AC137934.1
770	0.000456	0.00822	0.0015	0.33	ENSG00000162913	C1orf145
771	0.0004562	0.00822	0.0156	0.064	ENSG00000269516	CYP4F23P
772	0.0004596	0.00827	0.0016	0.27	ENSG00000279794	CTD-2621I17.3
773	0.0004604	0.00827	0.0004	0.42	ENSG00000187650	VMAC
774	0.0004619	0.00829	0.0014	1.69	ENSG00000185090	MANEAL
775	0.0004641	0.00832	0.0012	0.4	ENSG00000242687	AC004893.11
776	0.0004647	0.00832	0.0011	0.42	ENSG00000239665	RP11-295P9.3
777	0.0004666	0.00834	0.0004	1.43	ENSG00000221955	SLC12A8
778	0.0004677	0.00834	0.0022	0.35	ENSG00000215068	AC025171.1
779	0.0004681	0.00834	0.0011	0.44	ENSG00000165115	KIF27
780	0.0004684	0.00834	0.0038	2.42	ENSG00000188763	FZD9
781	0.0004706	0.00837	0.0015	0.33	ENSG00000259366	CTD-2647L4.4
782	0.0004734	0.00841	0.015	0.31	ENSG00000166707	ZCCHC18
783	0.0004762	0.00845	0.0028	0.22	ENSG00000231160	KLF3-AS1
784	0.0004784	0.00847	0.0008	0.33	ENSG00000161328	LRRC56
785	0.0004831	0.00855	0.1269	2.09	ENSG00000198885	ITPRIPL1
786	0.0004853	0.00857	0.0015	0.3	ENSG00000248405	PRR5-ARHGAP8
787	0.000486	0.00858	0.0018	0.39	ENSG00000176593	CTD-2368P22.1
788	0.0004873	0.00859	0.0007	0.42	ENSG00000104936	DMPK
789	0.0004904	0.00862	0.0009	0.27	ENSG00000272367	CTC-428H11.2
790	0.0004909	0.00862	0.002	0.24	ENSG00000237491	RP11-206L10.9
791	0.0004913	0.00862	0.0008	0.14	ENSG00000188747	NOXA1
792	0.0004915	0.00862	0.0012	1.57	ENSG00000189306	RRP7A
793	0.0004928	0.00863	0.0006	0.61	ENSG00000188825	LINC00910
794	0.0004934	0.00863	0.004	0.19	ENSG00000270069	MIR222HG
795	0.0004943	0.00863	0.0002	0.16	ENSG00000160323	ADAMTS13
796	0.0004967	0.00866	0.0006	0.41	ENSG00000163644	PPM1K
797	0.0004992	0.00868	0.0002	1.84	ENSG00000198168	SVIP
798	0.0004992	0.00868	0.0022	1.79	ENSG00000146072	TNFRSF21
799	0.0005004	0.00868	0.001	0.56	ENSG00000148200	NR6A1
800	0.0005004	0.00868	0.0349	0.2	ENSG00000271788	CTD-2201E18.5
801	0.0005008	0.00868	0.0005	1.73	ENSG00000143401	ANP32E
802	0.0005024	0.0087	0.0001	0.44	ENSG00000241549	GUSBP2
803	0.0005061	0.00875	0.0009	1.51	ENSG00000172965	MIR4435-2HG
804	0.000512	0.00884	0.0009	0.54	ENSG00000239521	GATS
805	0.0005122	0.00884	0.0022	0.38	ENSG00000258472	RP11-192H23.4
806	0.0005132	0.00884	0.0007	0.52	ENSG00000070759	TESK2
807	0.0005139	0.00884	0.0013	0.4	ENSG00000270231	NBPF8
808	0.0005155	0.00886	0.0025	0.36	ENSG00000230937	MIR205HG
809	0.000516	0.00886	0.0005	1.63	ENSG00000138074	SLC5A6
810	0.0005179	0.00887	0.0006	0.67	ENSG00000176454	LPCAT4
811	0.0005181	0.00887	0.0009	0.18	ENSG00000158286	RNF207
812	0.000522	0.00893	0.0042	0.12	ENSG00000178162	FAR2P2
813	0.0005227	0.00893	0.001	1.62	ENSG00000180694	TMEM64
814	0.0005238	0.00894	0.0039	0.43	ENSG00000268357	VN1R81P
815	0.000525	0.00894	0.0005	0.27	ENSG00000162591	MEGF6
816	0.0005271	0.00896	0.0015	0.46	ENSG00000129566	TEP1
817	0.000528	0.00896	0.0006	0.23	ENSG00000204681	GABBR1
818	0.0005288	0.00896	0.0001	0.5	ENSG00000014914	MTMR11
819	0.0005293	0.00896	0.0005	1.42	ENSG00000204604	ZNF468
820	0.0005294	0.00896	0.009	0.32	ENSG00000226314	ZNF192P1
821	0.0005302	0.00897	0.0304	2.92	ENSG00000269416	LINC01224
822	0.0005316	0.00897	0.0015	0.6	ENSG00000160226	C21orf2
823	0.0005319	0.00897	0.0007	1.72	ENSG00000272398	CD24
824	0.0005328	0.00897	0.0013	0.35	ENSG00000214940	NPIPA8
825	0.000533	0.00897	0.0009	0.31	ENSG00000210195	MT-TT
826	0.0005343	0.00898	0.0014	0.36	ENSG00000237017	AC012314.8
827	0.0005355	0.00899	0.0013	0.58	ENSG00000253320	AZIN1-AS1
828	0.0005376	0.00901	0.0037	0.32	ENSG00000224316	GTF2IP5
829	0.0005379	0.00901	0.0658	0.31	ENSG00000279513	RP4-675C20.4
830	0.0005389	0.00902	0.0046	0.13	ENSG00000241404	EGFL8
831	0.0005468	0.00914	0.0001	1.75	ENSG00000133816	MICAL2
832	0.000548	0.00915	0.0003	0.54	ENSG00000159314	ARHGAP27
833	0.0005487	0.00915	0.0004	1.53	ENSG00000179598	PLD6
834	0.0005523	0.0092	0.0008	1.94	ENSG00000256940	RP11-783K16.5
835	0.0005587	0.00929	0.0008	0.24	ENSG00000131400	NAPSA
836	0.000559	0.00929	0.0001	0.3	ENSG00000168350	DEGS2
837	0.0005602	0.00929	0.0011	0.21	ENSG00000225032	RP11-228B15.4
838	0.0005609	0.00929	0.0003	2.04	ENSG00000213090	AC007256.5
839	0.0005622	0.0093	0.0049	0.25	ENSG00000256673	RP11-599J14.2
840	0.0005629	0.00931	0.0014	0.3	ENSG00000279672	CMB9-55F22.1
841	0.000566	0.00935	0.0017	0.33	ENSG00000261556	SMG1P7
842	0.000568	0.00937	0.0163	0.33	ENSG00000258643	BCL2L2-PABPN1
843	0.0005708	0.0094	0.0006	0.42	ENSG00000168026	TTC21A
844	0.0005716	0.0094	0.0184	0.29	ENSG00000271344	RP11-274B21.9
845	0.0005724	0.00941	0.001	0.49	ENSG00000055609	KMT2C
846	0.0005733	0.00941	0.0019	0.38	ENSG00000208772	SNORD94
847	0.0005778	0.00947	0.008	2.89	ENSG00000224126	UBE2SP2
848	0.0005824	0.00954	0.0028	0.23	ENSG00000278156	TSC22D1-AS1
849	0.000587	0.0096	0.0012	0.34	ENSG00000235316	DUSP8P5
850	0.0005883	0.00961	0.0008	0.47	ENSG00000074855	ANO8
851	0.0005904	0.00963	0.0005	0.51	ENSG00000227124	ZNF717
852	0.0005925	0.00966	0.0001	0.44	ENSG00000130584	ZBTB46
853	0.0005942	0.00967	0.0022	0.37	ENSG00000215022	RP1-257A7.4
854	0.0005946	0.00967	0.002	0.46	ENSG00000117480	FAAH
855	0.0005986	0.00972	0.0012	0.35	ENSG00000260404	RP11-384K6.6
856	0.0006032	0.00979	0.0022	0.38	ENSG00000267169	CTB-55O6.12
857	0.0006071	0.00984	0.0014	1.36	ENSG00000137996	RTCA
858	0.0006094	0.00986	0.0035	0.45	ENSG00000152784	PRDM8
859	0.0006119	0.00989	0.0615	0.35	ENSG00000120555	SEPT7P9
860	0.0006139	0.00991	0.0001	1.97	ENSG00000152137	HSPB8
861	0.0006146	0.00991	0.0021	0.35	ENSG00000270804	CTD-2583A14.11
862	0.0006157	0.00991	0.0083	0.19	ENSG00000224950	RP5-1086K13.1
863	0.0006162	0.00991	0.0012	1.55	ENSG00000100605	ITPK1
864	0.0006168	0.00991	0.002	0.42	ENSG00000132424	PNISR
865	0.0006199	0.00994	0.0015	0.41	ENSG00000185339	TCN2
866	0.0006199	0.00994	0.0025	0.29	ENSG00000244879	GABPB1-AS1
867	0.0006315	0.0101	0.0007	0.36	ENSG00000245573	BDNF-AS
868	0.0006338	0.0101	0.0003	0.37	ENSG00000138380	CARF
869	0.0006348	0.0101	0.4962	0.67	ENSG00000279080	CTA-228A9.4
870	0.0006357	0.0101	0.0012	1.41	ENSG00000149084	HSD17B12
871	0.0006424	0.0102	0.0007	0.33	ENSG00000176046	NUPR1
872	0.0006425	0.0102	0.0007	0.31	ENSG00000268069	RP5-1057I20.4
873	0.0006437	0.0102	0.0027	0.34	ENSG00000157306	RP11-66N24.4
874	0.0006438	0.0102	0.0041	0.088	ENSG00000180178	FAR2P1
875	0.0006442	0.0102	0.0016	0.49	ENSG00000176222	ZNF404
876	0.0006451	0.0102	0.0031	0.26	ENSG00000257176	RP11-996F15.2
877	0.0006457	0.0102	0.0008	0.47	ENSG00000181513	ACBD4
878	0.0006502	0.0103	0.0009	0.62	ENSG00000138613	APH1B
879	0.0006517	0.0103	0.0021	0.4	ENSG00000178814	OPLAH
880	0.0006564	0.0104	0.0004	0.46	ENSG00000166813	KIF7
881	0.0006634	0.0105	0.0013	0.59	ENSG00000266338	NBPF15
882	0.0006647	0.0105	0.0024	0.26	ENSG00000169246	NPIPB3
883	0.0006648	0.0105	0.004	0.31	ENSG00000233967	RP11-250B2.3
884	0.0006661	0.0105	0.0011	0.29	ENSG00000213906	LTB4R2
885	0.000667	0.0105	0.0009	0.46	ENSG00000164128	NPY1R
887	0.0006689	0.0105	0.001	0.48	ENSG00000119772	DNMT3A
886	0.0006689	0.0105	0.0015	0.39	ENSG00000135740	SLC9A5
888	0.00067	0.0105	0.0001	1.41	ENSG00000166479	TMX3
889	0.0006721	0.0105	0.0042	0.28	ENSG00000164406	LEAP2
890	0.0006728	0.0105	0.0017	0.29	ENSG00000196074	SYCP2
891	0.0006731	0.0105	0.0039	0.23	ENSG00000278919	AP006285.2
892	0.0006737	0.0105	0.0025	0.27	ENSG00000260711	RP11-747H7.3
893	0.0006743	0.0105	0.0043	0.35	ENSG00000275318	RP11-526D8.11
894	0.0006755	0.0105	0.0026	0.24	ENSG00000272374	RP3-329A5.8
895	0.0006774	0.0105	0.0005	0.53	ENSG00000110844	PRPF40B
896	0.0006778	0.0105	0.0016	0.24	ENSG00000242798	RP11-506M12.1
897	0.0006829	0.0106	0.0013	0.37	ENSG00000243753	HLA-L
898	0.0006869	0.0106	0.0006	1.83	ENSG00000071539	TRIP13
899	0.0006881	0.0106	0.0013	1.91	ENSG00000248383	PCDHAC1
900	0.0006898	0.0106	0.0021	0.24	ENSG00000269044	CTC-429P9.3
902	0.0006933	0.0107	0.0005	1.69	ENSG00000163888	CAMK2N2
901	0.0006933	0.0107	0.0019	0.38	ENSG00000124549	BTN2A3P
903	0.0006959	0.0107	0.0015	0.27	ENSG00000278600	RP11-81A1.6
904	0.0006964	0.0107	0.017	0.17	ENSG00000267197	CTC-429L19.3
905	0.000698	0.0107	0.0309	0.27	ENSG00000241362	RPL36AP43
906	0.0006982	0.0107	0.0021	0.36	ENSG00000241288	RP11-379B18.5
907	0.0007001	0.0107	0.0016	0.41	ENSG00000167549	CORO6
908	0.0007038	0.0108	0.0014	1.54	ENSG00000213281	NRAS
909	0.0007049	0.0108	0.0005	0.2	ENSG00000172638	EFEMP2
910	0.0007055	0.0108	0.0014	0.5	ENSG00000198799	LRIG2
911	0.0007076	0.0108	0.002	0.25	ENSG00000281207	SLFNL1-AS1
912	0.0007086	0.0108	0.0016	0.34	ENSG00000257800	FNBP1P1
913	0.0007155	0.0109	0.0004	2.55	ENSG00000138623	SEMA7A
914	0.0007188	0.0109	0.0001	1.99	ENSG00000125827	TMX4
915	0.0007214	0.0109	0.0015	0.3	ENSG00000174501	ANKRD36C
916	0.0007222	0.0109	0.0037	0.19	ENSG00000213139	CRYGS
917	0.0007227	0.0109	0.0665	0.35	ENSG00000272361	GS1-166A23.2
918	0.0007251	0.011	0.0015	0.52	ENSG00000260257	RP5-1085F17.3
919	0.0007287	0.011	0.001	0.5	ENSG00000130304	SLC27A1
920	0.0007288	0.011	0.0001	1.64	ENSG00000104381	GDAP1
921	0.0007341	0.0111	0.0028	0.24	ENSG00000274460	CTD-2649C14.2
922	0.0007348	0.0111	0.0013	0.33	ENSG00000063127	SLC6A16
923	0.0007359	0.0111	0.0013	2.95	ENSG00000118523	CTGF
924	0.0007381	0.0111	0.0051	0.12	ENSG00000206561	COLQ
925	0.000739	0.0111	0.0013	0.5	ENSG00000272993	RP11-196G18.24
926	0.0007393	0.0111	0.0006	0.33	ENSG00000196275	GTF2IRD2
927	0.0007408	0.0111	0.0005	1.65	ENSG00000163293	NIPAL1
928	0.0007416	0.0111	0.0027	0.26	ENSG00000162004	CCDC78
929	0.0007517	0.0112	0.0008	2.26	ENSG00000127824	TUBA4A
930	0.0007528	0.0112	0.0018	0.37	ENSG00000197837	HIST4H4
931	0.0007561	0.0113	0.0006	0.28	ENSG00000102904	TSNAXIP1
932	0.000758	0.0113	0.001	0.58	ENSG00000138606	SHF
933	0.0007618	0.0113	0.0033	1.71	ENSG00000233673	ANAPC1P1
934	0.0007681	0.0114	0.0007	1.59	ENSG00000160606	TLCD1
936	0.0007683	0.0114	0.0007	3.05	ENSG00000198959	TGM2
935	0.0007683	0.0114	0.0014	0.25	ENSG00000229180	GS1-124K5.11
937	0.0007708	0.0114	0.0025	0.17	ENSG00000261254	RP4-714D9.5
938	0.0007709	0.0114	0.0014	0.33	ENSG00000089820	ARHGAP4
939	0.0007796	0.0115	0.0001	0.33	ENSG00000172828	CES3
940	0.0007835	0.0116	0.0002	0.43	ENSG00000215375	MYL5
941	0.0007878	0.0116	0.001	0.41	ENSG00000172345	STARD5
942	0.0007926	0.0117	0.0015	0.52	ENSG00000219200	RNASEK
943	0.0007946	0.0117	0.0019	0.38	ENSG00000006025	OSBPL7
944	0.0007983	0.0117	0.0008	0.23	ENSG00000281205	LINC00950
945	0.0008038	0.0118	0.0026	0.44	ENSG00000198040	ZNF84
946	0.0008068	0.0118	0.001	0.36	ENSG00000142065	ZFP14
947	0.0008089	0.0119	0.0015	0.55	ENSG00000197530	MIB2
948	0.0008152	0.0119	0.0013	0.41	ENSG00000247728	RP11-932O9.7
949	0.000817	0.012	0.0005	0.55	ENSG00000186364	NUDT17
950	0.0008181	0.012	0.0005	0.34	ENSG00000272973	KB-1125A3.11
952	0.0008311	0.0121	0.0001	1.65	ENSG00000272841	RP3-428L16.2
951	0.0008311	0.0121	0.0017	0.38	ENSG00000260774	CTD-2083E4.4
953	0.000837	0.0122	0.0006	0.57	ENSG00000274220	RP11-77K12.9
954	0.0008374	0.0122	0.0009	0.6	ENSG00000118762	PKD2
955	0.00084	0.0122	0.0002	0.49	ENSG00000196968	FUT11
956	0.0008424	0.0122	0.0016	1.9	ENSG00000117395	EBNA1BP2
957	0.0008454	0.0123	0.0042	0.39	ENSG00000259287	RP11-3D4.2
958	0.0008454	0.0123	0.0172	2.43	ENSG00000183308	AC005037.3
959	0.0008476	0.0123	0.0012	0.53	ENSG00000279696	RP11-178H8.7
960	0.0008499	0.0123	0.0033	0.34	ENSG00000197813	CTC-301O7.4
961	0.0008518	0.0123	0.0014	0.42	ENSG00000129646	QRICH2
962	0.000853	0.0123	0.0043	0.29	ENSG00000261560	RP11-166B2.3
963	0.0008625	0.0124	0.0026	0.5	ENSG00000272341	RP1-151F17.2
964	0.0008676	0.0125	0.0023	0.55	ENSG00000281398	SNHG4
965	0.0008787	0.0126	0.001	1.53	ENSG00000133818	RRAS2
966	0.0008803	0.0127	0.0014	1.69	ENSG00000057019	DCBLD2
967	0.0008815	0.0127	0.0017	0.53	ENSG00000273253	RP3-402G11.26
968	0.0008885	0.0127	0.0002	2.53	ENSG00000125966	MMP24
969	0.0008903	0.0128	0.0012	0.56	ENSG00000235169	SMIM1
970	0.0008908	0.0128	0.0025	0.26	ENSG00000260261	RP11-480A16.1
971	0.0009	0.0129	0.0027	1.38	ENSG00000162627	SNX7
972	0.0009013	0.0129	0.0019	0.5	ENSG00000196782	MAML3
973	0.0009036	0.0129	0.0004	0.42	ENSG00000185432	METTL7A
974	0.0009052	0.0129	0.0061	0.19	ENSG00000222937	SNORD63
975	0.0009053	0.0129	0.0004	0.27	ENSG00000169231	THBS3
976	0.000913	0.013	0.0016	0.31	ENSG00000105479	CCDC114
977	0.0009166	0.013	0.002	0.22	ENSG00000262691	CTC-277H1.7
978	0.0009167	0.013	0.0041	2.53	ENSG00000163705	FANCD2OS
979	0.0009171	0.013	0.0007	0.52	ENSG00000137343	ATAT1
980	0.0009194	0.013	0.0014	0.24	ENSG00000156042	CFAP70
981	0.0009205	0.013	0.0078	0.21	ENSG00000183397	C19orf71
982	0.0009213	0.013	0.0026	0.25	ENSG00000103269	RHBDL1
983	0.0009225	0.013	0.001	0.47	ENSG00000215424	MCM3AP-AS1
984	0.0009227	0.013	0.0075	0.26	ENSG00000274877	RP11-65I12.1
985	0.0009239	0.013	0.0014	0.53	ENSG00000111271	ACAD10
987	0.000936	0.0132	0.001	0.36	ENSG00000260179	RP5-902P8.12
986	0.000936	0.0132	0.0011	0.36	ENSG00000184163	FAM132A
988	0.000936	0.0132	0.0027	0.2	ENSG00000074660	SCARF1
989	0.0009382	0.0132	0.0008	1.59	ENSG00000164574	GALNT10
990	0.0009396	0.0132	0.0013	1.91	ENSG00000166823	MESP1
991	0.0009421	0.0132	0.0029	0.29	ENSG00000234420	ZNF37BP
992	0.0009441	0.0132	0.0017	0.57	ENSG00000146350	TBC1D32
993	0.0009443	0.0132	0.0036	0.24	ENSG00000205041	CTC-425O23.2
994	0.0009452	0.0132	0.0016	0.53	ENSG00000114770	ABCC5
995	0.0009488	0.0132	0.0017	0.42	ENSG00000273329	RP11-448A19.1
996	0.0009489	0.0132	0.0035	0.2	ENSG00000151006	PRSS53
997	0.0009492	0.0132	0.0009	0.55	ENSG00000136828	RALGPS1
998	0.000957	0.0133	0.1219	0.093	ENSG00000204434	POTEKP
999	0.0009624	0.0134	0.0014	0.48	ENSG00000230061	TRPM2-AS
1000	0.0009642	0.0134	0.0016	0.35	ENSG00000262772	RP11-353N14.2
1001	0.0009647	0.0134	0.0007	5.29	ENSG00000092969	TGFB2
1002	0.0009651	0.0134	0.0154	0.14	ENSG00000150076	CCDC7
1003	0.0009684	0.0134	0.002	0.28	ENSG00000251432	RP11-420A23.1
1004	0.0009691	0.0134	0.0026	0.64	ENSG00000204920	ZNF155
1005	0.0009716	0.0134	0.0072	0.29	ENSG00000269680	CTD-3128G10.6
1006	0.0009755	0.0135	0.0019	0.32	ENSG00000116254	CHD5
1007	0.0009788	0.0135	0.0012	0.54	ENSG00000143669	LYST
1008	0.0009796	0.0135	0.0023	0.66	ENSG00000131149	GSE1
1009	0.0009798	0.0135	0.0016	0.28	ENSG00000162148	PPP1R32
1010	0.0009856	0.0135	0.0004	1.73	ENSG00000131019	ULBP3
1011	0.0009861	0.0135	0.0009	0.42	ENSG00000180902	D2HGDH
1012	0.0009875	0.0135	0.005	0.52	ENSG00000204176	SYT15
1013	0.0009897	0.0136	0.0009	2.09	ENSG00000036672	USP2
1014	0.0009899	0.0136	0.001	1.65	ENSG00000163467	TSACC
1015	0.0009912	0.0136	0.0011	0.36	ENSG00000223396	RP11-134G8.5
1016	0.0009964	0.0136	0.0044	0.34	ENSG00000271858	CYB561D2
1017	0.001005	0.0137	0.0033	0.33	ENSG00000188818	ZDHHC11
1018	0.0010082	0.0137	0.0022	0.48	ENSG00000162241	SLC25A45
1019	0.0010083	0.0137	0.002	0.28	ENSG00000276997	RP11-378J18.9
1020	0.0010091	0.0137	0.0016	1.83	ENSG00000105409	ATP1A3
1021	0.0010114	0.0138	0.0006	0.42	ENSG00000222365	SNORD12B
1022	0.0010168	0.0138	0.0025	0.35	ENSG00000243989	ACY1
1023	0.0010198	0.0138	0.0014	0.44	ENSG00000159733	ZFYVE28
1024	0.0010204	0.0138	0.061	0.18	ENSG00000250575	RP4-669L17.8
1025	0.0010283	0.0139	0.002	0.43	ENSG00000196366	C9orf163
1026	0.0010284	0.0139	0.0007	0.56	ENSG00000109265	KIAA1211
1027	0.0010285	0.0139	0.0002	0.55	ENSG00000021762	OSBPL5
1028	0.0010286	0.0139	0.0021	0.47	ENSG00000154265	ABCA5
1030	0.0010297	0.0139	0.0007	0.38	ENSG00000242282	AC108488.4
1029	0.0010297	0.0139	0.0012	0.44	ENSG00000228630	HOTAIR
1031	0.0010324	0.0139	0.0029	0.27	ENSG00000185482	STAC3
1032	0.0010326	0.0139	0.0014	0.44	ENSG00000162733	DDR2
1033	0.001033	0.0139	0.0284	0.28	ENSG00000177363	LRRN4CL
1034	0.0010337	0.0139	0.0011	0.34	ENSG00000175170	FAM182B
1035	0.0010382	0.0139	0.0013	1.82	ENSG00000241627	UBQLN4P1
1036	0.0010426	0.014	0.0013	0.62	ENSG00000260077	RP11-254F7.2
1037	0.0010451	0.014	0.0075	0.19	ENSG00000264548	RP13-516M14.2
1038	0.001046	0.014	0.0003	1.34	ENSG00000125686	MED1
1039	0.0010473	0.014	0.0021	0.25	ENSG00000134627	PIWIL4
1040	0.0010494	0.014	0.0014	2.1	ENSG00000164045	CDC25A
1041	0.0010561	0.0141	0.0021	0.45	ENSG00000279088	RP11-574K11.24
1042	0.0010596	0.0141	0.0001	1.66	ENSG00000171867	PRNP
1043	0.0010601	0.0141	0.0016	0.36	ENSG00000238578	SNORD4A
1044	0.0010608	0.0141	0.0022	0.32	ENSG00000176919	C8G
1045	0.001062	0.0141	0.0038	0.2	ENSG00000232611	RP11-1114A5.4
1046	0.0010647	0.0141	0.0014	0.58	ENSG00000197321	SVIL
1047	0.0010671	0.0141	0.0012	1.35	ENSG00000173852	DPY19L1
1048	0.0010672	0.0141	0.003	0.3	ENSG00000233892	PAIP1P1
1049	0.0010674	0.0141	0.0006	0.34	ENSG00000099953	MMP11
1050	0.0010679	0.0141	0.0028	0.38	ENSG00000128159	TUBGCP6
1051	0.0010731	0.0142	0.0037	0.28	ENSG00000280279	RP11-1228E12.1
1052	0.0010752	0.0142	0.0076	2.79	ENSG00000164484	TMEM200A
1053	0.0010792	0.0142	0.001	0.28	ENSG00000163354	DCST2
1054	0.0010793	0.0142	0.0017	2.22	ENSG00000143942	CHAC2
1055	0.0010797	0.0142	0.0021	0.57	ENSG00000228274	RP3-508I15.9
1056	0.0010798	0.0142	0.0046	0.17	ENSG00000272669	RP3-508I15.21
1057	0.0010807	0.0142	0.0648	0.24	ENSG00000163016	ALMS1P1
1058	0.0010837	0.0142	0.0002	1.7	ENSG00000171488	LRRC8C
1059	0.0010939	0.0143	0.002	0.44	ENSG00000123636	BAZ2B
1060	0.0011034	0.0145	0.001	0.4	ENSG00000146197	SCUBE3
1061	0.0011048	0.0145	0.064	0.18	ENSG00000279900	RP11-113K21.6
1062	0.0011127	0.0145	0.0029	0.26	ENSG00000223509	RP11-632K20.7
1064	0.0011157	0.0145	0.0012	1.66	ENSG00000165410	CFL2
1063	0.0011157	0.0145	0.0023	0.19	ENSG00000179082	C9orf106
1065	0.0011163	0.0145	0.0015	0.36	ENSG00000176155	CCDC57
1066	0.0011188	0.0145	0.0045	0.16	ENSG00000184925	LCN12
1067	0.0011198	0.0145	0.0014	2.24	ENSG00000177707	PVRL3
1068	0.0011201	0.0145	0.0009	0.61	ENSG00000088280	ASAP3
1069	0.0011204	0.0145	0.0017	1.97	ENSG00000137124	ALDH1B1
1070	0.001121	0.0145	0.0042	0.23	ENSG00000269069	CTC-471F3.5
1071	0.0011276	0.0146	0.0017	0.43	ENSG00000243678	NME2
1072	0.001139	0.0148	0.0008	0.55	ENSG00000260874	RP11-715J22.4
1073	0.0011418	0.0148	0.0021	0.49	ENSG00000261716	RP11-196G18.22
1074	0.0011424	0.0148	0.0024	0.64	ENSG00000160325	CACFD1
1075	0.0011429	0.0148	0.0012	0.53	ENSG00000234062	RP11-308D16.2
1076	0.0011522	0.0149	0.248	0.12	ENSG00000183484	GPR132
1077	0.0011532	0.0149	0.0022	0.47	ENSG00000186998	EMID1
1078	0.0011552	0.0149	0.0018	0.2	ENSG00000159167	STC1
1079	0.0011614	0.0149	0.0167	0.47	ENSG00000275491	RP5-1009E24.8
1080	0.0011688	0.015	0.0053	0.19	ENSG00000142233	NTN5
1081	0.0011793	0.0151	0.0013	1.74	ENSG00000278291	RP11-172H24.4
1082	0.0011845	0.0152	0.0015	0.32	ENSG00000258839	MC1R
1083	0.0011852	0.0152	0.005	0.29	ENSG00000272692	RP11-399K21.14
1084	0.0011854	0.0152	0.0006	0.56	ENSG00000089091	DZANK1
1085	0.0011946	0.0153	0.0033	0.17	ENSG00000196436	NPIPB15
1086	0.0011973	0.0153	0.0022	1.99	ENSG00000128692	EIF2S2P4
1087	0.0012016	0.0153	0.0022	0.61	ENSG00000107281	NPDC1
1088	0.0012018	0.0153	0.0026	0.56	ENSG00000204314	PRRT1
1089	0.0012071	0.0154	0.0008	2.48	ENSG00000139278	GLIPR1
1090	0.0012094	0.0154	0.0027	1.66	ENSG00000112149	CD83
1091	0.001212	0.0154	0.0033	0.39	ENSG00000214826	DDX12P
1092	0.0012131	0.0154	0.002	0.46	ENSG00000077157	PPP1R12B
1093	0.0012146	0.0154	0.0014	0.58	ENSG00000004399	PLXND1
1094	0.0012161	0.0154	0.0021	0.41	ENSG00000270629	NBPF14
1095	0.0012189	0.0155	0.0313	0.29	ENSG00000266236	NARF-IT1
1096	0.0012201	0.0155	0.0081	0.2	ENSG00000266918	RP11-798G7.8
1097	0.0012211	0.0155	0.0031	0.22	ENSG00000182109	RP11-69E11.4
1098	0.0012225	0.0155	0.0014	0.49	ENSG00000228989	AC133528.2
1099	0.0012258	0.0155	0.0031	1.73	ENSG00000159840	ZYX
1100	0.0012301	0.0155	0.0025	0.5	ENSG00000186862	PDZD7
1101	0.0012314	0.0155	0.0005	0.38	ENSG00000207067	SNORA72
1102	0.0012348	0.0156	0.0036	0.39	ENSG00000246090	RP11-696N14.1
1103	0.0012387	0.0156	0.0018	1.57	ENSG00000155380	SLC16A1
1104	0.0012399	0.0156	0.0015	0.53	ENSG00000137834	SMAD6
1105	0.0012404	0.0156	0.0015	0.31	ENSG00000099251	HSD17B7P2
1106	0.0012492	0.0157	0.0019	0.45	ENSG00000159905	ZNF221
1107	0.0012493	0.0157	0.0072	0.24	ENSG00000231181	RP13-15M17.1
1108	0.0012523	0.0157	0.0035	0.35	ENSG00000261064	RP11-1000B6.3
1109	0.0012527	0.0157	0.0108	0.15	ENSG00000255142	AP006621.6
1110	0.0012542	0.0157	0.0025	0.4	ENSG00000266010	GATA6-AS1
1111	0.0012561	0.0157	0.0034	0.18	ENSG00000273036	FAM95C
1113	0.0012604	0.0157	0.0014	0.48	ENSG00000099889	ARVCF
1112	0.0012604	0.0157	0.0083	0.18	ENSG00000279518	AC083843.4
1114	0.0012711	0.0158	0.0001	1.9	ENSG00000135069	PSAT1
1115	0.0012752	0.0159	0.0006	0.3	ENSG00000102385	DRP2
1116	0.0012778	0.0159	0.0024	0.3	ENSG00000262766	RP11-196G11.4
1117	0.0012794	0.0159	0.0006	0.39	ENSG00000207741	MIR590
1118	0.0012814	0.0159	0.001	0.38	ENSG00000239779	WBP1
1119	0.001282	0.0159	0.0004	0.45	ENSG00000239407	LL0XNC01-237H1.2
1120	0.001283	0.0159	0.0018	0.53	ENSG00000231887	PRH1
1121	0.0012853	0.0159	0.0028	0.65	ENSG00000258701	LINC00638
1122	0.001287	0.0159	0.0083	0.18	ENSG00000267283	AC005306.3
1123	0.001291	0.016	0.0017	1.84	ENSG00000094804	CDC6
1124	0.0012948	0.016	0.0011	0.54	ENSG00000220323	HIST2H2BD
1125	0.0012964	0.016	0.002	0.4	ENSG00000260276	RP11-77H9.2
1126	0.0012998	0.016	0.0071	0.23	ENSG00000188219	POTEE
1127	0.0012999	0.016	0.0005	0.31	ENSG00000167207	NOD2
1128	0.0013026	0.016	0.004	0.17	ENSG00000235703	LINC00894
1129	0.0013052	0.016	0.0012	1.86	ENSG00000109452	INPP4B
1130	0.0013055	0.016	0.0025	0.36	ENSG00000271425	NBPF10
1131	0.0013171	0.0162	0.0022	0.36	ENSG00000197774	EME2
1132	0.0013198	0.0162	0.0015	0.5	ENSG00000262468	LINC01569
1133	0.0013215	0.0162	0.0089	0.27	ENSG00000278991	RP11-797A18.5
1134	0.0013242	0.0162	0.0345	0.35	ENSG00000170909	OSCAR
1135	0.0013269	0.0162	0.0001	0.51	ENSG00000278978	RP11-164P12.5
1136	0.001329	0.0162	0.0014	0.4	ENSG00000225855	RUSC1-AS1
1137	0.0013296	0.0162	0.0005	0.27	ENSG00000223764	RP11-54O7.3
1138	0.0013396	0.0163	0.0041	0.22	ENSG00000269939	PCF11-AS1
1139	0.0013418	0.0164	0.0013	1.41	ENSG00000100422	CERK
1140	0.0013441	0.0164	0.0022	0.66	ENSG00000187486	KCNJ11
1141	0.0013449	0.0164	0.0022	0.47	ENSG00000155367	PPM1J
1142	0.0013494	0.0164	0.001	0.67	ENSG00000180891	CUEDC1
1143	0.001366	0.0166	0.0037	0.36	ENSG00000262228	RP11-676J12.4
1144	0.0013709	0.0166	0.0017	0.55	ENSG00000187535	IFT140
1145	0.0013711	0.0166	0.001	0.44	ENSG00000166387	PPFIBP2
1146	0.001373	0.0166	0.0031	1.57	ENSG00000124767	GLO1
1147	0.0013783	0.0167	0.0169	0.33	ENSG00000272871	RP11-408A13.4
1148	0.0013817	0.0167	0.002	1.6	ENSG00000140323	DISP2
1149	0.0013872	0.0168	0.0004	0.35	ENSG00000261159	RP11-723O4.9
1150	0.0013876	0.0168	0.0001	0.36	ENSG00000214274	ANG
1151	0.0014253	0.0172	0.0011	0.44	ENSG00000240288	GHRLOS
1152	0.0014294	0.0172	0.0021	1.79	ENSG00000180611	MB21D2
1153	0.0014311	0.0172	0.0012	0.53	ENSG00000228109	MFI2-AS1
1154	0.0014367	0.0173	0.0017	1.5	ENSG00000116717	GADD45A
1155	0.001437	0.0173	0.0653	0.27	ENSG00000243107	AC000120.7
1156	0.0014416	0.0173	0.0017	0.52	ENSG00000185133	INPP5J
1157	0.0014433	0.0173	0.0012	2.03	ENSG00000150938	CRIM1
1158	0.0014434	0.0173	0.0005	1.88	ENSG00000089327	FXYD5
1159	0.0014488	0.0174	0.0005	0.42	ENSG00000263327	TAPT1-AS1
1160	0.0014511	0.0174	0.0008	0.47	ENSG00000276805	RP11-291L22.9
1161	0.0014545	0.0174	0.0023	0.55	ENSG00000250903	GMDS-AS1
1162	0.001455	0.0174	0.0011	0.47	ENSG00000267414	RP11-456K23.1
1163	0.0014569	0.0174	0.0011	1.68	ENSG00000140416	TPM1
1164	0.0014572	0.0174	0.0019	2	ENSG00000128591	FLNC
1165	0.0014646	0.0175	0.0023	1.53	ENSG00000140280	LYSMD2
1166	0.001467	0.0175	0.002	0.37	ENSG00000247809	NR2F2-AS1
1167	0.0014683	0.0175	0.0017	0.39	ENSG00000084636	COL16A1
1168	0.0014739	0.0175	0.001	2.03	ENSG00000132429	POPDC3
1169	0.001476	0.0175	0.0009	1.57	ENSG00000105699	LSR
1170	0.0014815	0.0176	0.0016	0.56	ENSG00000235217	TSPY26P
1171	0.0014818	0.0176	0.001	0.38	ENSG00000173295	FAM86B3P
1172	0.001491	0.0177	0.0026	0.31	ENSG00000260910	LINC00565
1173	0.0014913	0.0177	0.0023	0.44	ENSG00000188004	C1orf204
1174	0.0014931	0.0177	0.0018	0.43	ENSG00000181619	GPR135
1175	0.0014952	0.0177	0.0007	1.67	ENSG00000168615	ADAM9
1176	0.0015002	0.0177	0.004	0.45	ENSG00000249740	OSMR-AS1
1177	0.0015124	0.0178	0.0033	0.26	ENSG00000272909	CTD-2555O16.4
1178	0.0015148	0.0179	0.0007	0.57	ENSG00000196405	EVL
1179	0.001516	0.0179	0.0029	0.63	ENSG00000258301	RP11-488C13.5
1180	0.0015186	0.0179	0.0031	0.31	ENSG00000267152	CTD-2528L19.6
1181	0.0015216	0.0179	0.0024	0.63	ENSG00000153714	LURAP1L
1182	0.0015255	0.0179	0.0011	1.56	ENSG00000091409	ITGA6
1183	0.0015294	0.018	0.0035	0.32	ENSG00000233175	CTD-2020K17.3
1184	0.0015309	0.018	0.0045	0.2	ENSG00000085514	PILRA
1185	0.0015339	0.018	0.0045	0.29	ENSG00000171747	LGALS4
1186	0.001535	0.018	0.0018	0.59	ENSG00000105613	MAST1
1187	0.0015365	0.018	0.0049	0.27	ENSG00000197599	CCDC154
1188	0.0015378	0.018	0.0018	0.56	ENSG00000265393	CTD-2517M22.17
1189	0.0015425	0.018	0.0035	0.64	ENSG00000164241	C5orf63
1190	0.0015445	0.018	0.0618	0.26	ENSG00000261067	RP11-264B17.3
1191	0.0015469	0.018	0.0006	0.28	ENSG00000170345	FOS
1192	0.0015479	0.018	0.0009	1.39	ENSG00000135679	MDM2
1193	0.0015491	0.018	0.0029	0.43	ENSG00000161912	ADCY10P1
1194	0.0015502	0.018	0.0008	0.28	ENSG00000162804	SNED1
1195	0.0015533	0.018	0.0043	0.17	ENSG00000154898	CCDC144CP
1196	0.0015536	0.018	0.0022	1.47	ENSG00000171492	LRRC8D
1197	0.0015656	0.0182	0.0021	1.67	ENSG00000205639	MFSD2B
1198	0.0015724	0.0182	0.0029	0.28	ENSG00000110169	HPX
1199	0.0015724	0.0182	0.003	0.47	ENSG00000260630	SNAI3-AS1
1200	0.001574	0.0182	0.0032	0.42	ENSG00000172771	EFCAB12
1201	0.0015827	0.0183	0.0014	2.65	ENSG00000223784	RP11-554I8.2
1202	0.0015854	0.0183	0.0041	0.41	ENSG00000149201	CCDC81
1203	0.0015885	0.0183	0.0023	0.37	ENSG00000007516	BAIAP3
1204	0.0015887	0.0183	0.0008	0.41	ENSG00000110628	SLC22A18
1205	0.0015888	0.0183	0.0015	2.82	ENSG00000118257	NRP2
1206	0.0015999	0.0184	0.0016	0.45	ENSG00000174428	GTF2IRD2B
1207	0.0016076	0.0185	0.0078	0.16	ENSG00000127364	TAS2R4
1208	0.0016116	0.0185	0.0024	0.45	ENSG00000267221	CTD-2132N18.2
1209	0.0016157	0.0186	0.0037	0.25	ENSG00000259891	CTA-204B4.2
1210	0.0016211	0.0186	0.0079	0.34	ENSG00000279246	RP11-286N22.14
1211	0.0016268	0.0187	0.0048	0.27	ENSG00000183889	AC138969.4
1212	0.0016344	0.0187	0.0014	0.46	ENSG00000164050	PLXNB1
1213	0.0016359	0.0187	0.0007	0.38	ENSG00000215481	BCRP3
1214	0.001639	0.0187	0.0038	0.19	ENSG00000272316	XXbac-BPGBPG55C20.2
1215	0.0016432	0.0188	0.0314	0.23	ENSG00000234997	AC016745.3
1216	0.0016449	0.0188	0.0018	0.31	ENSG00000120693	SMAD9
1217	0.0016465	0.0188	0.0005	0.4	ENSG00000114923	SLC4A3
1218	0.0016485	0.0188	0.0005	0.43	ENSG00000102890	ELMO3
1219	0.0016558	0.0189	0.0041	0.46	ENSG00000196358	NTNG2
1220	0.0016577	0.0189	0.0034	1.65	ENSG00000227403	AC009299.3
1221	0.0016616	0.0189	0.0003	1.69	ENSG00000147650	LRP12
1222	0.0016645	0.0189	0.0021	0.21	ENSG00000122477	LRRC39
1223	0.0016727	0.019	0.0019	1.4	ENSG00000182118	FAM89A
1224	0.0016787	0.019	0.0036	0.36	ENSG00000260641	RP11-1299A16.3
1225	0.0016792	0.019	0.0024	0.17	ENSG00000272720	CTA-228A9.3
1226	0.0016811	0.019	0.0027	1.35	ENSG00000180628	PCGF5
1227	0.0016827	0.019	0.0022	0.69	ENSG00000198920	KIAA0753
1228	0.0016841	0.019	0.0034	0.33	ENSG00000277877	RP11-11N7.5
1229	0.0016998	0.0192	0.0016	0.36	ENSG00000166046	TCP11L2
1230	0.0016998	0.0192	0.0031	0.37	ENSG00000258944	RP4-647C14.3
1231	0.0017031	0.0192	0.0011	2.17	ENSG00000245248	USP2-AS1
1232	0.0017041	0.0192	0.0026	1.36	ENSG00000134508	CABLES1
1233	0.0017154	0.0193	0.0041	0.37	ENSG00000230177	RP5-1112D6.4
1234	0.0017157	0.0193	0.0008	0.53	ENSG00000171680	PLEKHG5
1235	0.0017237	0.0194	0.0083	0.24	ENSG00000281789	Y_RNA
1236	0.0017331	0.0195	0.0031	0.42	ENSG00000111674	ENO2
1237	0.0017337	0.0195	0.0027	0.49	ENSG00000184786	TCTE3
1238	0.0017375	0.0195	0.0008	0.58	ENSG00000174233	ADCY6
1239	0.0017448	0.0196	0.0004	2.91	ENSG00000013588	GPRC5A
1240	0.0017466	0.0196	0.0011	1.67	ENSG00000126821	SGPP1
1241	0.0017501	0.0196	0.0023	0.37	ENSG00000279508	AL589743.1
1242	0.0017502	0.0196	0.0023	0.44	ENSG00000135899	SP110
1243	0.0017685	0.0198	0.003	0.53	ENSG00000158163	DZIP1L
1244	0.0017828	0.0199	0.0063	0.36	ENSG00000250764	CTD-2152M20.2
1245	0.001785	0.0199	0.0016	0.7	ENSG00000164010	ERMAP
1246	0.0017909	0.02	0.004	0.38	ENSG00000273284	RP11-888D10.4
1247	0.0018101	0.0201	0.001	1.24	ENSG00000188636	LDOC1L
1248	0.0018132	0.0201	0.0664	0.2	ENSG00000214967	NPIPA7
1249	0.0018139	0.0201	0.0047	0.27	ENSG00000241170	RP11-147I3.1
1250	0.0018148	0.0201	0.008	2.56	ENSG00000198108	CHSY3
1251	0.0018164	0.0201	0.0022	0.59	ENSG00000130701	RBBP8NL
1252	0.0018164	0.0201	0.0039	0.27	ENSG00000261270	RP11-325K4.3
1253	0.0018228	0.0202	0.0013	1.43	ENSG00000152939	MARVELD2
1254	0.001825	0.0202	0.0031	0.4	ENSG00000278384	AL354822.1
1255	0.0018371	0.0203	0.0007	0.37	ENSG00000064225	ST3GAL6
1256	0.0018411	0.0203	0.003	1.32	ENSG00000010270	STARD3NL
1257	0.0018416	0.0203	0.0028	0.52	ENSG00000168852	TPTE2P5
1258	0.001842	0.0203	0.0003	2.16	ENSG00000187098	MITF
1259	0.0018489	0.0204	0.0001	1.44	ENSG00000103415	HMOX2
1260	0.0018522	0.0204	0.0023	0.41	ENSG00000012822	CALCOCO1
1261	0.0018524	0.0204	0.003	0.38	ENSG00000262227	RP5-1050D4.5
1262	0.0018546	0.0204	0.005	0.39	ENSG00000260196	RP1-239B22.5
1263	0.0018558	0.0204	0.0013	0.48	ENSG00000104814	MAP4K1
1264	0.001859	0.0204	0.0027	0.41	ENSG00000259049	RP11-589M4.1
1265	0.001867	0.0205	0.0061	0.21	ENSG00000261770	CTC-459F4.1
1266	0.0018674	0.0205	0.0021	1.37	ENSG00000152465	NMT2
1267	0.0018725	0.0205	0.0036	0.52	ENSG00000262089	RP11-589P10.5
1268	0.0018781	0.0206	0.0003	0.59	ENSG00000158423	RIBC1
1269	0.0018807	0.0206	0.0017	1.45	ENSG00000102024	PLS3
1270	0.0018808	0.0206	0.0051	0.22	ENSG00000223749	MIR503HG
1271	0.0018847	0.0206	0.0049	0.48	ENSG00000184271	POU6F1
1272	0.0018863	0.0206	0.0051	0.43	ENSG00000275580	RP11-295H24.4
1273	0.001887	0.0206	0.004	0.67	ENSG00000108469	RECQL5
1274	0.0019036	0.0207	0.0094	0.22	ENSG00000197093	GAL3ST4
1275	0.0019064	0.0208	0.0058	0.3	ENSG00000105376	ICAM5
1276	0.001912	0.0208	0.0023	0.54	ENSG00000247735	CTD-2574D22.2
1277	0.0019138	0.0208	0.0026	0.43	ENSG00000166816	LDHD
1278	0.0019172	0.0208	0.003	0.65	ENSG00000075240	GRAMD4
1279	0.0019277	0.0209	0.2477	0.31	ENSG00000100351	GRAP2
1280	0.0019361	0.021	0.0033	0.23	ENSG00000204248	COL11A2
1281	0.0019396	0.021	0.0027	1.77	ENSG00000169255	B3GALNT1
1282	0.0019429	0.021	0.0048	0.41	ENSG00000240429	LRRFIP1P1
1283	0.0019439	0.021	0.0026	0.42	ENSG00000272791	RP11-464F9.22
1284	0.0019463	0.021	0.0032	0.42	ENSG00000186868	MAPT
1285	0.0019482	0.0211	0.0039	0.27	ENSG00000224505	AC002117.1
1286	0.001952	0.0211	0.0034	0.36	ENSG00000213073	RP11-288H12.3
1287	0.0019541	0.0211	0.0021	0.44	ENSG00000167711	SERPINF2
1288	0.0019548	0.0211	0.0076	0.17	ENSG00000154874	CCDC144B
1289	0.0019589	0.0211	0.0042	0.52	ENSG00000196458	ZNF605
1290	0.001961	0.0211	0.0009	0.5	ENSG00000007255	TRAPPC6A
1291	0.0019636	0.0211	0.0026	1.91	ENSG00000101447	FAM83D
1292	0.0019699	0.0212	0.0034	0.36	ENSG00000101745	ANKRD12
1293	0.0019742	0.0212	0.001	1.7	ENSG00000166130	IKBIP
1294	0.0019781	0.0212	0.005	0.3	ENSG00000266896	RP1-266L20.9
1295	0.0019827	0.0213	0.0062	0.34	ENSG00000267871	CTC-444N24.6
1296	0.0019871	0.0213	0.0046	0.28	ENSG00000127415	IDUA
1297	0.0019881	0.0213	0.0021	0.38	ENSG00000243406	MRPS31P5
1298	0.0019971	0.0214	0.0004	0.24	ENSG00000197558	SSPO
1299	0.0019984	0.0214	0.0043	0.32	ENSG00000253731	PCDHGA6
1300	0.0020079	0.0214	0.0323	0.33	ENSG00000264635	RP11-769O8.3
1301	0.0020082	0.0214	0.003	0.58	ENSG00000159239	C2orf81
1302	0.0020162	0.0215	0.0018	0.48	ENSG00000246523	RP11-736K20.6
1303	0.0020164	0.0215	0.001	1.74	ENSG00000152078	TMEM56
1304	0.0020185	0.0215	0.0164	0.26	ENSG00000236337	FMR1-IT1
1305	0.0020206	0.0215	0.002	0.45	ENSG00000082014	SMARCD3
1306	0.0020225	0.0215	0.0058	0.36	ENSG00000259015	RP11-109N23.6
1307	0.0020272	0.0215	0.0029	0.49	ENSG00000188878	FBF1
1308	0.0020272	0.0215	0.0066	0.26	ENSG00000214783	POLR2J4
1309	0.0020363	0.0216	0.001	1.73	ENSG00000279069	RP11-159D12.6
1310	0.0020403	0.0216	0.0078	0.39	ENSG00000260941	LINC00622
1311	0.0020532	0.0217	0.0026	0.42	ENSG00000210117	MT-TW
1312	0.0020581	0.0218	0.004	0.48	ENSG00000188549	C15orf52
1313	0.0020596	0.0218	0.0014	1.46	ENSG00000184178	SCFD2
1314	0.0020621	0.0218	0.0051	1.49	ENSG00000159228	CBR1
1315	0.0020644	0.0218	0.0019	0.38	ENSG00000198932	GPRASP1
1316	0.0020671	0.0218	0.0077	2.79	ENSG00000232133	IMPDH1P10
1317	0.0020672	0.0218	0.0034	1.27	ENSG00000183665	TRMT12
1318	0.0020802	0.0219	0.0007	1.72	ENSG00000120254	MTHFD1L
1319	0.0020846	0.0219	0.0027	0.35	ENSG00000213398	LCAT
1320	0.0020856	0.0219	0.0315	0.2	ENSG00000091482	SMPX
1321	0.0020913	0.022	0.0036	0.44	ENSG00000188185	LINC00265
1322	0.0020987	0.022	0.0033	0.37	ENSG00000162069	CCDC64B
1323	0.002115	0.0222	0.0016	1.67	ENSG00000280710	RP11-214F16.8
1324	0.0021259	0.0223	0.0031	0.37	ENSG00000171962	DRC3
1325	0.0021279	0.0223	0.0044	0.41	ENSG00000111788	RP11-22B23.1
1326	0.0021295	0.0223	0.0003	0.46	ENSG00000280145	CH507-154B10.1
1327	0.0021361	0.0224	0.0017	2.76	ENSG00000168505	GBX2
1328	0.0021407	0.0224	0.0015	0.21	ENSG00000149527	PLCH2
1329	0.0021411	0.0224	0.0018	0.48	ENSG00000213963	AC074286.1
1330	0.0021495	0.0224	0.0046	3.81	ENSG00000167755	KLK6
1331	0.0021506	0.0224	0.0039	0.44	ENSG00000162601	MYSM1
1332	0.0021508	0.0224	0.0044	0.43	ENSG00000135722	FBXL8
1333	0.0021585	0.0225	0.0043	1.67	ENSG00000233276	GPX1
1334	0.00216	0.0225	0.0006	2.37	ENSG00000235162	C12orf75
1335	0.0021623	0.0225	0.0043	0.4	ENSG00000137098	SPAG8
1336	0.0021631	0.0225	0.0025	1.63	ENSG00000147536	GINS4
1337	0.0021668	0.0225	0.0016	0.44	ENSG00000273226	RP11-513M16.8
1338	0.0021784	0.0226	0.0001	2.52	ENSG00000253958	CLDN23
1339	0.0021799	0.0226	0.0023	1.33	ENSG00000182287	AP1S2
1340	0.0021804	0.0226	0.0039	1.68	ENSG00000106991	ENG
1341	0.0021906	0.0227	0.0036	0.3	ENSG00000069667	RORA
1342	0.0021914	0.0227	0.0083	0.38	ENSG00000279901	CTD-2270P14.2
1343	0.0021951	0.0227	0.001	1.9	ENSG00000280417	RP11-5O17.1
1344	0.0021977	0.0227	0.0024	0.42	ENSG00000231721	LINC-PINT
1345	0.0022005	0.0227	0.0031	0.61	ENSG00000196911	KPNA5
1346	0.002216	0.0228	0.0092	0.19	ENSG00000196604	POTEF
1347	0.0022164	0.0228	0.0046	1.77	ENSG00000112208	BAG2
1348	0.0022235	0.0229	0.0005	2.09	ENSG00000128641	MYO1B
1349	0.0022235	0.0229	0.0032	0.44	ENSG00000224635	RP4-564F22.5
1350	0.0022247	0.0229	0.0085	0.38	ENSG00000278861	RP11-338K17.6
1351	0.0022324	0.0229	0.0033	0.5	ENSG00000198870	STKLD1
1352	0.0022383	0.023	0.0024	0.44	ENSG00000114626	ABTB1
1353	0.0022482	0.0231	0.0045	0.4	ENSG00000149781	FERMT3
1354	0.0022518	0.0231	0.0128	0.19	ENSG00000267265	CTC-550B14.7
1355	0.0022652	0.0232	0.0033	0.51	ENSG00000166349	RAG1
1356	0.0022742	0.0233	0.0035	0.6	ENSG00000163629	PTPN13
1357	0.0022792	0.0233	0.0042	0.21	ENSG00000129946	SHC2
1358	0.002291	0.0234	0.0045	0.29	ENSG00000279010	RP5-1039K5.19
1359	0.0022936	0.0234	0.0055	1.88	ENSG00000188375	H3F3C
1360	0.0022954	0.0234	0.0037	0.42	ENSG00000269896	RP4-740C4.5
1361	0.0022959	0.0234	0.0045	0.38	ENSG00000259488	RP11-154J22.1
1362	0.0022975	0.0234	0.0048	0.36	ENSG00000205209	SCGB2B2
1363	0.0023002	0.0234	0.0024	0.63	ENSG00000163795	ZNF513
1364	0.0023055	0.0235	0.0045	0.19	ENSG00000100033	PRODH
1366	0.0023199	0.0236	0.0037	0.73	ENSG00000147535	PLPP5
1365	0.0023199	0.0236	0.0042	0.32	ENSG00000196268	ZNF493
1367	0.002321	0.0236	0.0156	2.09	ENSG00000273252	OR7E39P
1368	0.0023237	0.0236	0.0015	0.71	ENSG00000275183	LENG9
1369	0.0023267	0.0236	0.0031	0.39	ENSG00000275601	AC011330.13
1370	0.0023279	0.0236	0.0036	0.26	ENSG00000183281	PLGLB1
1371	0.0023317	0.0236	0.0017	1.94	ENSG00000159200	RCAN1
1372	0.0023363	0.0236	0.0045	0.45	ENSG00000183718	TRIM52
1373	0.0023445	0.0237	0.0049	0.39	ENSG00000162825	NBPF20
1374	0.0023458	0.0237	0.0023	0.44	ENSG00000006459	KDM7A
1375	0.0023489	0.0237	0.0025	0.55	ENSG00000141854	CTB-55O6.8
1376	0.0023503	0.0237	0.0161	0.21	ENSG00000175518	UBQLNL
1377	0.0023527	0.0237	0.0117	0.44	ENSG00000177025	C19orf18
1378	0.0023558	0.0237	0.0024	1.4	ENSG00000099219	ERMP1
1379	0.0023716	0.0239	0.0006	1.42	ENSG00000182240	BACE2
1380	0.0023798	0.0239	0.0035	1.46	ENSG00000155304	HSPA13
1381	0.002392	0.0241	0.0013	0.46	ENSG00000273002	RP11-336K24.12
1382	0.0023956	0.0241	0.0039	0.51	ENSG00000267278	MAP3K14-AS1
1383	0.0024034	0.0241	0.007	0.35	ENSG00000239650	GUSBP4
1384	0.0024094	0.0242	0.0058	0.25	ENSG00000197580	BCO2
1385	0.002411	0.0242	0.0059	0.29	ENSG00000273192	CITF22-1A6.3
1386	0.0024112	0.0242	0.0029	0.5	ENSG00000174514	MFSD4
1387	0.0024131	0.0242	0.0042	0.37	ENSG00000198707	CEP290
1388	0.0024167	0.0242	0.0013	1.74	ENSG00000121690	DEPDC7
1389	0.0024225	0.0242	0.0041	0.48	ENSG00000273136	NBPF26
1390	0.0024319	0.0243	0.0325	0.18	ENSG00000221184	MIR1254-1
1391	0.0024331	0.0243	0.0037	0.26	ENSG00000136883	KIF12
1392	0.0024386	0.0243	0.004	2.48	ENSG00000124225	PMEPA1
1393	0.0024388	0.0243	0.0022	0.72	ENSG00000176896	TCEANC
1394	0.0024445	0.0243	0.0036	3.91	ENSG00000167754	KLK5
1395	0.0024452	0.0243	0.0067	0.31	ENSG00000271816	BMS1P4
1396	0.0024466	0.0243	0.0014	0.44	ENSG00000227533	SLC2A1-AS1
1397	0.0024489	0.0243	0.0072	0.18	ENSG00000261584	RP11-457M11.5
1398	0.0024523	0.0243	0.0623	0.23	ENSG00000279700	RP13-554M15.2
1399	0.0024539	0.0243	0.0048	2	ENSG00000184254	ALDH1A3
1400	0.0024545	0.0243	0.0011	0.41	ENSG00000215045	GRID2IP
1401	0.0024577	0.0244	0.0041	0.33	ENSG00000224945	RP11-82L18.2
1402	0.002473	0.0245	0.004	1.34	ENSG00000167258	CDK12
1403	0.0024809	0.0246	0.0012	1.81	ENSG00000171056	SOX7
1404	0.0024976	0.0247	0.0032	0.46	ENSG00000172361	CFAP53
1405	0.0025045	0.0248	0.0026	1.87	ENSG00000148468	FAM171A1
1406	0.0025512	0.0252	0.0025	0.36	ENSG00000185585	OLFML2A
1407	0.0025581	0.0252	0.0177	0.27	ENSG00000262943	ALOX12P2
1408	0.0025595	0.0252	0.0032	0.53	ENSG00000229980	TOB1-AS1
1409	0.0025603	0.0252	0.0075	0.26	ENSG00000244055	AC007566.10
1410	0.0025663	0.0253	0.0033	1.25	ENSG00000170584	NUDCD2
1411	0.0025668	0.0253	0.0038	0.49	ENSG00000176293	ZNF135
1412	0.0025726	0.0253	0.0046	0.35	ENSG00000221995	TIAF1
1413	0.0025797	0.0254	0.003	0.6	ENSG00000206567	AC022007.5
1414	0.0025882	0.0254	0.0027	1.56	ENSG00000135048	TMEM2
1415	0.0025904	0.0254	0.0053	0.34	ENSG00000169682	SPNS1
1416	0.0025932	0.0254	0.0054	2.05	ENSG00000260328	RP11-416I2.1
1417	0.0025968	0.0254	0.0023	0.64	ENSG00000186104	CYP2R1
1418	0.002601	0.0255	0.0065	0.45	ENSG00000197332	CTC-499B15.5
1419	0.0026129	0.0256	0.0047	0.37	ENSG00000111215	PRR4
1420	0.002617	0.0256	0.0009	0.57	ENSG00000270157	RP5-894A10.6
1421	0.002627	0.0257	0.0596	0.36	ENSG00000258955	LINC00519
1422	0.0026295	0.0257	0.0061	0.22	ENSG00000270127	RP11-526I2.5
1423	0.0026303	0.0257	0.0143	0.41	ENSG00000254632	RP11-21L23.4
1424	0.0026351	0.0257	0.0037	0.51	ENSG00000082512	TRAF5
1425	0.002636	0.0257	0.0043	0.28	ENSG00000268947	AD000684.2
1426	0.0026443	0.0257	0.004	0.24	ENSG00000237596	RP13-143G15.4
1427	0.0026445	0.0257	0.0039	1.82	ENSG00000180834	MAP6D1
1428	0.0026475	0.0257	0.0055	1.57	ENSG00000132819	RBM38
1429	0.0026534	0.0258	0.0078	0.29	ENSG00000259976	RP11-553L6.5
1430	0.0026624	0.0259	0.0039	1.86	ENSG00000137267	TUBB2A
1431	0.0026685	0.0259	0.001	0.56	ENSG00000177599	ZNF491
1432	0.0026719	0.0259	0.0047	0.42	ENSG00000235706	DICER1-AS1
1433	0.0026763	0.0259	0.002	1.38	ENSG00000169902	TPST1
1434	0.0026807	0.026	0.0029	1.72	ENSG00000243444	PALM2
1435	0.0026838	0.026	0.0079	0.22	ENSG00000147437	GNRH1
1436	0.0026851	0.026	0.0022	1.74	ENSG00000105926	MPP6
1437	0.0026966	0.0261	0.0039	1.78	ENSG00000073464	CLCN4
1438	0.0027356	0.0264	0.0063	0.32	ENSG00000277806	RP11-15A1.8
1439	0.0027498	0.0265	0.003	1.4	ENSG00000180773	SLC36A4
1440	0.0027568	0.0266	0.0022	0.63	ENSG00000154237	LRRK1
1441	0.0027733	0.0267	0.0039	0.32	ENSG00000151651	ADAM8
1442	0.0027747	0.0267	0.0024	0.46	ENSG00000108846	ABCC3
1443	0.0027781	0.0267	0.0045	0.31	ENSG00000260528	FAM157C
1444	0.0027862	0.0268	0.0126	0.34	ENSG00000166507	NDST2
1445	0.0027932	0.0268	0.0032	1.77	ENSG00000005073	HOXA11
1446	0.0027968	0.0269	0.0025	0.35	ENSG00000205517	RGL3
1447	0.0028064	0.0269	0.0062	0.48	ENSG00000244274	DBNDD2
1448	0.0028108	0.027	0.0054	0.5	ENSG00000225972	MTND1P23
1449	0.0028128	0.027	0.0044	1.37	ENSG00000197702	PARVA
1450	0.0028239	0.027	0.0047	2	ENSG00000179750	APOBEC3B
1451	0.0028241	0.027	0.0086	0.14	ENSG00000279878	RP11-286N22.16
1452	0.0028381	0.0271	0.0036	1.33	ENSG00000277203	F8A1
1453	0.0028496	0.0272	0.0019	0.39	ENSG00000214922	HLA-F-AS1
1454	0.0028553	0.0273	0.0006	1.73	ENSG00000196924	FLNA
1455	0.0028591	0.0273	0.0047	0.48	ENSG00000273033	RP11-67L2.2
1456	0.002864	0.0273	0.0073	0.26	ENSG00000125895	TMEM74B
1457	0.0028744	0.0274	0.0069	0.29	ENSG00000166592	RRAD
1458	0.002885	0.0275	0.0035	0.47	ENSG00000248671	ALG1L9P
1459	0.0028889	0.0275	0.0082	0.47	ENSG00000182196	ARL6IP4
1460	0.0028968	0.0275	0.0028	1.78	ENSG00000089723	OTUB2
1461	0.0028974	0.0275	0.0034	0.46	ENSG00000282988	RP1-34B20.21
1462	0.0029003	0.0275	0.0017	0.6	ENSG00000169220	RGS14
1463	0.0029075	0.0276	0.0041	1.61	ENSG00000214189	ZNF788
1464	0.0029087	0.0276	0.0053	0.36	ENSG00000108947	EFNB3
1465	0.0029215	0.0277	0.0024	0.55	ENSG00000100271	TTLL1
1466	0.002941	0.0279	0.0004	1.45	ENSG00000162909	CAPN2
1467	0.0029427	0.0279	0.0034	1.91	ENSG00000253626	EIF5AL1
1468	0.002947	0.0279	0.0037	0.58	ENSG00000081189	MEF2C
1469	0.0029585	0.028	0.0016	0.46	ENSG00000145029	NICN1
1470	0.0029657	0.028	0.0073	0.22	ENSG00000118194	TNNT2
1471	0.0029734	0.0281	0.0043	0.38	ENSG00000168209	DDIT4
1472	0.0029761	0.0281	0.0614	0.19	ENSG00000269918	AF131215.9
1473	0.0029868	0.0282	0.0084	0.32	ENSG00000234329	RP11-767N6.2
1474	0.002995	0.0282	0.0025	0.26	ENSG00000120471	TP53AIP1
1475	0.002997	0.0282	0.0041	0.73	ENSG00000000457	SCYL3
1476	0.0029991	0.0282	0.007	0.16	ENSG00000240038	AMY2B
1477	0.0030169	0.0284	0.0158	0.26	ENSG00000280119	AC093642.1
1478	0.003039	0.0286	0.0063	0.42	ENSG00000279838	RP4-635A23.6
1479	0.0030483	0.0286	0.0005	0.68	ENSG00000174669	SLC29A2
1480	0.0030507	0.0286	0.0074	0.46	ENSG00000081148	IMPG2
1481	0.0030508	0.0286	0.0017	0.51	ENSG00000275223	RP1-63M2.7
1482	0.0030524	0.0286	0.0028	0.34	ENSG00000242085	RPS20P33
1483	0.0030635	0.0287	0.0052	0.33	ENSG00000146530	VWDE
1484	0.0030651	0.0287	0.0056	0.46	ENSG00000213513	RP13-39P12.2
1485	0.0030665	0.0287	0.005	0.63	ENSG00000197343	ZNF655
1486	0.0030708	0.0287	0.0012	0.45	ENSG00000170899	GSTA4
1487	0.0030719	0.0287	0.0085	0.32	ENSG00000229728	RP11-314N13.3
1488	0.0030781	0.0287	0.0045	0.46	ENSG00000265263	RP11-135L13.4
1489	0.003082	0.0287	0.0026	1.45	ENSG00000029993	HMGB3
1490	0.0030883	0.0288	0.004	0.44	ENSG00000231064	RP11-263K19.4
1491	0.0030935	0.0288	0.0011	0.43	ENSG00000250412	KLHL2P1
1492	0.003095	0.0288	0.0033	0.54	ENSG00000149809	TM7SF2
1493	0.0030996	0.0288	0.0038	2.38	ENSG00000167767	KRT80
1494	0.003105	0.0289	0.0043	0.47	ENSG00000229212	RP11-561C5.4
1495	0.0031158	0.0289	0.0146	0.21	ENSG00000263968	RN7SL381P
1496	0.0031182	0.0289	0.006	0.6	ENSG00000184702	2005-09-01
1497	0.0031187	0.0289	0.0157	0.21	ENSG00000091513	TF
1498	0.0031231	0.029	0.0017	0.53	ENSG00000173581	CCDC106
1499	0.0031275	0.029	0.0173	0.41	ENSG00000167701	GPT
1500	0.0031289	0.029	0.0036	3.06	ENSG00000137801	THBS1
1501	0.0031437	0.0291	0.0036	0.4	ENSG00000272356	RP5-1112D6.8
1502	0.0031454	0.0291	0.0026	0.58	ENSG00000100154	TTC28
1503	0.003147	0.0291	0.004	0.29	ENSG00000142173	COL6A2
1504	0.0031526	0.0291	0.0049	0.68	ENSG00000180855	ZNF443
1505	0.0031532	0.0291	0.0014	2.66	ENSG00000003989	SLC7A2
1506	0.0031716	0.0292	0.0041	0.55	ENSG00000171219	CDC42BPG
1507	0.0031722	0.0292	0.0046	0.41	ENSG00000167971	CASKIN1
1508	0.0031797	0.0293	0.0041	0.54	ENSG00000267058	RP11-15A1.3
1509	0.0031812	0.0293	0.0037	0.43	ENSG00000233560	KRT8P39
1510	0.0032039	0.0295	0.0032	1.25	ENSG00000198689	SLC9A6
1511	0.0032084	0.0295	0.0656	0.21	ENSG00000278989	RP11-762L8.6
1512	0.0032126	0.0295	0.0024	0.41	ENSG00000183111	ARHGEF37
1513	0.0032238	0.0296	0.004	0.55	ENSG00000105717	PBX4
1514	0.0032262	0.0296	0.015	3.23	ENSG00000165443	PHYHIPL
1515	0.0032432	0.0297	0.0026	0.34	ENSG00000115556	PLCD4
1516	0.0032438	0.0297	0.0024	2.05	ENSG00000171126	KCNG3
1517	0.0032446	0.0297	0.0082	0.3	ENSG00000235313	HM13-IT1
1518	0.0032491	0.0297	0.0046	0.25	ENSG00000099840	IZUMO4
1519	0.0032508	0.0297	0.0002	0.44	ENSG00000196155	PLEKHG4
1520	0.0032524	0.0297	0.0004	0.62	ENSG00000167733	HSD11B1L
1521	0.0032525	0.0297	0.006	1.67	ENSG00000049130	KITLG
1522	0.0032641	0.0298	0.0068	0.38	ENSG00000276603	RP11-425M5.7
1523	0.0032649	0.0298	0.0052	0.51	ENSG00000225177	RP11-390P2.4
1524	0.0032785	0.0299	0.0014	0.5	ENSG00000205143	ARID3C
1525	0.0032949	0.03	0.006	0.67	ENSG00000125637	PSD4
1526	0.0033034	0.0301	0.0018	1.84	ENSG00000224621	RP11-276H7.3
1527	0.0033135	0.0301	0.0037	0.44	ENSG00000090238	YPEL3
1528	0.0033144	0.0301	0.0124	0.19	ENSG00000138316	ADAMTS14
1529	0.0033158	0.0301	0.0006	1.54	ENSG00000091436	AC013461.1
1530	0.0033349	0.0303	0.0052	2.56	ENSG00000231672	DIRC3
1531	0.0033366	0.0303	0.006	0.45	ENSG00000256087	ZNF432
1532	0.0033429	0.0303	0.0053	0.44	ENSG00000270028	RP11-380L11.4
1533	0.0033459	0.0303	0.0068	0.45	ENSG00000180938	ZNF572
1534	0.0033561	0.0304	0.0037	0.46	ENSG00000263412	RP5-890E16.2
1535	0.0033564	0.0304	0.0019	0.65	ENSG00000182165	TP53TG1
1536	0.0033606	0.0304	0.0064	0.32	ENSG00000105808	RASA4
1537	0.003363	0.0304	0.0029	1.47	ENSG00000137502	RAB30
1538	0.0033685	0.0304	0.0044	0.44	ENSG00000277715	RP11-651L5.3
1539	0.0033712	0.0304	0.003	1.48	ENSG00000163378	EOGT
1540	0.0033827	0.0305	0.007	0.18	ENSG00000215018	COL28A1
1541	0.0034034	0.0307	0.0058	0.32	ENSG00000272872	LL22NC03-N14H11.1
1542	0.0034076	0.0307	0.0033	0.32	ENSG00000105650	PDE4C
1543	0.0034077	0.0307	0.006	0.39	ENSG00000280128	XXbac-BPG283O16.9
1544	0.0034108	0.0307	0.0037	2.5	ENSG00000256238	SUPT16HP1
1545	0.0034114	0.0307	0.004	0.45	ENSG00000197608	ZNF841
1546	0.0034153	0.0307	0.0031	0.53	ENSG00000184441	AP001062.7
1547	0.0034212	0.0307	0.0056	0.31	ENSG00000271857	RP1-244F24.1
1548	0.003422	0.0307	0.0167	0.3	ENSG00000116032	GRIN3B
1549	0.0034234	0.0307	0.0055	0.31	ENSG00000261613	RP11-20I23.13
1550	0.0034285	0.0307	0.0035	0.61	ENSG00000156463	SH3RF2
1551	0.0034314	0.0307	0.0036	1.51	ENSG00000111252	SH2B3
1552	0.0034348	0.0307	0.0032	0.61	ENSG00000108813	DLX4
1553	0.0034357	0.0307	0.0033	0.23	ENSG00000173531	MST1
1554	0.0034376	0.0307	0.0152	0.22	ENSG00000237940	AC093642.3
1555	0.003445	0.0308	0.0077	0.25	ENSG00000273203	AC006946.16
1556	0.0034494	0.0308	0.0078	0.3	ENSG00000279432	RP11-135N5.3
1557	0.0034575	0.0308	0.0003	0.57	ENSG00000274712	RP11-147L13.15
1558	0.0034687	0.0309	0.004	0.46	ENSG00000254694	RP11-50B3.4
1559	0.0034782	0.031	0.0029	1.44	ENSG00000261342	AC006538.1
1560	0.0034835	0.031	0.0066	0.32	ENSG00000152926	ZNF117
1561	0.0034969	0.0311	0.0027	0.54	ENSG00000135596	MICAL1
1562	0.0035036	0.0311	0.0011	0.6	ENSG00000141391	PRELID3A
1563	0.0035047	0.0311	0.0067	0.47	ENSG00000269399	CTD-3222D19.12
1564	0.003511	0.0312	0.0021	0.43	ENSG00000004139	SARM1
1565	0.0035175	0.0312	0.0026	0.66	ENSG00000269473	CTD-2619J13.19
1566	0.0035475	0.0314	0.006	0.35	ENSG00000099338	CATSPERG
1567	0.0035516	0.0314	0.004	0.082	ENSG00000137959	IFI44L
1568	0.0035524	0.0314	0.2466	1.23	ENSG00000254780	RP11-793I11.1
1569	0.0035528	0.0314	0.0053	0.48	ENSG00000162878	PKDCC
1570	0.0035711	0.0315	0.0063	0.37	ENSG00000240303	ACAD11
1571	0.0035716	0.0315	0.0035	0.38	ENSG00000253882	RP11-61L23.2
1572	0.0035726	0.0315	0.0062	0.39	ENSG00000274925	CTD-2547G23.4
1573	0.0035751	0.0315	0.0048	0.66	ENSG00000137449	CPEB2
1574	0.0035757	0.0315	0.0068	2.72	ENSG00000182901	RGS7
1575	0.0035778	0.0315	0.0028	0.47	ENSG00000104888	SLC17A7
1576	0.0035882	0.0316	0.001	1.56	ENSG00000213186	TRIM59
1577	0.0036148	0.0318	0.0012	0.44	ENSG00000166704	ZNF606
1578	0.0036187	0.0318	0.0063	0.22	ENSG00000167772	ANGPTL4
1579	0.0036204	0.0318	0.0034	0.46	ENSG00000260461	RP11-541N10.3
1580	0.0036218	0.0318	0.0036	0.46	ENSG00000146278	PNRC1
1581	0.0036227	0.0318	0.0031	0.75	ENSG00000172375	C2CD2L
1582	0.0036267	0.0318	0.0054	2.2	ENSG00000267493	CIRBP-AS1
1583	0.0036297	0.0318	0.0065	0.44	ENSG00000235381	RP11-477D19.2
1584	0.0036326	0.0318	0.0042	1.46	ENSG00000171428	NAT1
1585	0.0036365	0.0319	0.0075	0.58	ENSG00000267508	ZNF285
1586	0.0036515	0.032	0.0053	0.38	ENSG00000129167	TPH1
1587	0.0036592	0.032	0.0024	0.51	ENSG00000167280	ENGASE
1588	0.003666	0.032	0.003	0.47	ENSG00000196421	LINC00176
1589	0.0036663	0.032	0.0064	0.47	ENSG00000142920	AZIN2
1590	0.0036719	0.032	0.0003	1.64	ENSG00000122042	UBL3
1591	0.0036751	0.032	0.0023	2.14	ENSG00000090530	P3H2
1592	0.0036754	0.032	0.002	0.33	ENSG00000254681	PKD1P5
1593	0.0036756	0.032	0.004	0.57	ENSG00000106333	PCOLCE
1594	0.003681	0.0321	0.0016	0.54	ENSG00000183628	DGCR6
1595	0.0036971	0.0322	0.0032	0.57	ENSG00000106976	DNM1
1596	0.0037128	0.0323	0.0171	0.5	ENSG00000118946	PCDH17
1597	0.0037298	0.0324	0.0059	0.47	ENSG00000164663	USP49
1598	0.0037322	0.0324	0.0038	0.5	ENSG00000256223	ZNF10
1599	0.0037413	0.0325	0.0051	1.55	ENSG00000179820	MYADM
1600	0.0037526	0.0326	0.006	0.39	ENSG00000182700	IGIP
1601	0.0037534	0.0326	0.0013	1.46	ENSG00000048991	R3HDM1
1602	0.0037639	0.0326	0.0026	0.49	ENSG00000130997	POLN
1603	0.003764	0.0326	0.0053	1.26	ENSG00000070214	SLC44A1
1604	0.003787	0.0328	0.005	1.51	ENSG00000139687	RB1
1605	0.0037955	0.0328	0.0029	0.58	ENSG00000006118	TMEM132A
1606	0.003798	0.0328	0.0059	0.46	ENSG00000274943	RP11-351C21.2
1607	0.0037981	0.0328	0.0046	1.89	ENSG00000171649	ZIK1
1608	0.0038035	0.0328	0.0065	0.36	ENSG00000279133	RP11-342K2.1
1609	0.0038038	0.0328	0.0036	0.48	ENSG00000069493	CLEC2D
1610	0.0038039	0.0328	0.0059	1.42	ENSG00000147010	SH3KBP1
1611	0.0038062	0.0328	0.002	5.12	ENSG00000166396	SERPINB7
1612	0.0038156	0.0329	0.0055	0.55	ENSG00000175395	ZNF25
1613	0.0038165	0.0329	0.065	0.13	ENSG00000279355	AGPAT4-IT1
1614	0.003828	0.0329	0.0073	0.63	ENSG00000186814	ZSCAN30
1615	0.0038558	0.0331	0.0087	0.25	ENSG00000215244	RP11-563J2.2
1616	0.0038575	0.0331	0.0332	0.24	ENSG00000222482	AC005071.1
1617	0.0038588	0.0331	0.0106	0.54	ENSG00000154760	SLFN13
1618	0.0038596	0.0331	0.0016	0.42	ENSG00000198315	ZKSCAN8
1619	0.003862	0.0331	0.0031	0.52	ENSG00000137103	TMEM8B
1620	0.003871	0.0332	0.0068	0.52	ENSG00000213185	FAM24B
1621	0.0038725	0.0332	0.0021	0.69	ENSG00000148180	GSN
1622	0.0038787	0.0332	0.0074	0.45	ENSG00000118997	DNAH7
1623	0.0038791	0.0332	0.0322	0.5	ENSG00000117971	CHRNB4
1624	0.0038842	0.0332	0.0062	0.59	ENSG00000178498	DTX3
1625	0.0039006	0.0333	0.0083	0.22	ENSG00000206344	HCG27
1626	0.0039016	0.0333	0.0043	1.52	ENSG00000145088	EAF2
1627	0.0039067	0.0333	0.0073	0.41	ENSG00000279529	CTD-3222D19.8
1628	0.0039302	0.0335	0.0041	1.4	ENSG00000163624	CDS1
1629	0.0039324	0.0335	0.0118	0.52	ENSG00000105996	HOXA2
1630	0.0039483	0.0336	0.0003	2.29	ENSG00000164251	F2RL1
1631	0.0039548	0.0337	0.0164	0.4	ENSG00000269051	CTD-2245F17.3
1632	0.0039596	0.0337	0.0087	1.6	ENSG00000197172	MAGEA6
1633	0.0039599	0.0337	0.0036	0.4	ENSG00000188897	CTD-3088G3.8
1634	0.0039645	0.0337	0.0054	0.29	ENSG00000272140	RP11-574K11.29
1635	0.0039967	0.0339	0.006	0.4	ENSG00000234899	SOX9-AS1
1636	0.0040029	0.034	0.0057	0.44	ENSG00000180626	ZNF594
1637	0.0040095	0.034	0.0045	0.58	ENSG00000164877	MICALL2
1638	0.0040145	0.034	0.0049	0.41	ENSG00000161958	FGF11
1639	0.0040215	0.0341	0.0042	0.57	ENSG00000105048	TNNT1
1640	0.0040377	0.0342	0.0048	0.34	ENSG00000088881	EBF4
1641	0.0040382	0.0342	0.0052	0.46	ENSG00000188981	MSANTD1
1642	0.0040433	0.0342	0.0059	0.57	ENSG00000253200	RP11-582J16.5
1643	0.0040478	0.0342	0.0063	0.47	ENSG00000178338	ZNF354B
1644	0.0040621	0.0343	0.0026	1.46	ENSG00000143061	IGSF3
1645	0.0040753	0.0344	0.0051	1.23	ENSG00000160588	MPZL3
1646	0.0040772	0.0344	0.0049	1.72	ENSG00000204267	TAP2
1647	0.0040835	0.0344	0.0026	0.59	ENSG00000158528	PPP1R9A
1648	0.0040867	0.0344	0.0054	1.24	ENSG00000186153	WWOX
1649	0.0040902	0.0344	0.0065	0.5	ENSG00000105737	GRIK5
1650	0.0040906	0.0344	0.0068	3	ENSG00000205426	KRT81
1651	0.0041186	0.0346	0.007	0.46	ENSG00000230532	AC091133.1
1652	0.0041227	0.0347	0.0058	0.55	ENSG00000267248	CTD-2319I12.4
1653	0.0041494	0.0349	0.0047	2.78	ENSG00000117148	ACTL8
1654	0.0041719	0.035	0.0051	0.58	ENSG00000204186	ZDBF2
1655	0.0041747	0.035	0.0069	0.28	ENSG00000272574	RP11-359K18.4
1656	0.0041832	0.0351	0.0058	1.48	ENSG00000166974	MAPRE2
1657	0.004185	0.0351	0.0638	0.16	ENSG00000268201	CTD-3138B18.6
1658	0.0041978	0.0351	0.0306	0.37	ENSG00000251026	RP11-138J23.1
1659	0.0041982	0.0351	0.0024	0.49	ENSG00000075399	VPS9D1
1660	0.0042051	0.0352	0.0071	1.56	ENSG00000081059	TCF7
1661	0.0042251	0.0353	0.0044	0.58	ENSG00000250802	ZBED3-AS1
1662	0.0042281	0.0353	0.0057	0.36	ENSG00000261087	KB-1460A1.5
1663	0.0042317	0.0353	0.0061	0.31	ENSG00000274383	CTD-2017F17.2
1664	0.0042355	0.0353	0.0165	0.23	ENSG00000255837	TAS2R20
1665	0.0042395	0.0353	0.0301	0.14	ENSG00000259318	RP11-454L9.2
1666	0.0042409	0.0353	0.0054	1.19	ENSG00000204272	LINC01420
1667	0.0042473	0.0354	0.0038	0.41	ENSG00000204839	MROH6
1668	0.0042494	0.0354	0.0076	0.23	ENSG00000246982	RP1-179N16.6
1669	0.0042555	0.0354	0.0022	0.5	ENSG00000132141	CCT6B
1670	0.0042588	0.0354	0.0061	0.39	ENSG00000277687	RP11-427L15.2
1671	0.0042647	0.0354	0.0052	0.65	ENSG00000111077	TNS2
1672	0.004279	0.0355	0.0083	0.47	ENSG00000276564	CTA-276F8.1
1673	0.0042848	0.0356	0.0049	0.57	ENSG00000166532	RIMKLB
1674	0.0042904	0.0356	0.0053	0.47	ENSG00000232022	FAAHP1
1675	0.0043063	0.0357	0.0038	0.63	ENSG00000205771	CATSPER2P1
1676	0.0043071	0.0357	0.0019	0.44	ENSG00000261485	PAN3-AS1
1677	0.0043094	0.0357	0.004	0.38	ENSG00000224728	AC090945.1
1678	0.0043183	0.0357	0.005	0.72	ENSG00000076944	STXBP2
1679	0.0043277	0.0358	0.0033	0.59	ENSG00000280987	MATR3
1680	0.0043515	0.036	0.006	0.3	ENSG00000215417	MIR17HG
1681	0.0043597	0.036	0.0052	1.44	ENSG00000267374	RP11-244M2.1
1682	0.0043603	0.036	0.0042	1.78	ENSG00000147509	RGS20
1683	0.0043704	0.0361	0.0039	0.71	ENSG00000172663	TMEM134
1684	0.0043786	0.0361	0.0634	0.14	ENSG00000244480	AC005154.7
1685	0.00442	0.0364	0.2488	0.29	ENSG00000240463	RPS19P3
1686	0.0044246	0.0364	0.0076	0.3	ENSG00000251179	TMEM92-AS1
1687	0.0044279	0.0364	0.007	1.5	ENSG00000002834	LASP1
1688	0.004428	0.0364	0.0061	1.35	ENSG00000070087	PFN2
1689	0.00444	0.0365	0.0069	0.42	ENSG00000273343	XXbac-B444P24.13
1690	0.0044584	0.0366	0.1292	0.39	ENSG00000205611	LINC01597
1691	0.00446	0.0366	0.0067	1.31	ENSG00000171723	GPHN
1692	0.0044648	0.0366	0.0129	0.31	ENSG00000232850	PTGES2-AS1
1693	0.0044694	0.0367	0.0151	0.23	ENSG00000256973	RP11-359J14.2
1694	0.0044802	0.0367	0.0034	0.44	ENSG00000178977	LINC00324
1695	0.0045052	0.0369	0.0068	0.29	ENSG00000255423	EBLN2
1696	0.004516	0.037	0.0168	0.48	ENSG00000260265	RP11-44F21.5
1697	0.0045362	0.0371	0.007	0.5	ENSG00000160469	BRSK1
1698	0.0045365	0.0371	0.0091	0.25	ENSG00000273759	RP4-563E14.1
1699	0.0045436	0.0371	0.0166	4.71	ENSG00000265107	GJA5
1700	0.004548	0.0371	0.0065	0.36	ENSG00000173230	GOLGB1
1701	0.0045504	0.0371	0.0075	0.46	ENSG00000149922	TBX6
1702	0.0045532	0.0371	0.5059	0.052	ENSG00000259946	RP11-490G2.2
1703	0.0045674	0.0372	0.0158	0.23	ENSG00000149634	SPATA25
1704	0.0045769	0.0373	0.0064	1.3	ENSG00000164976	KIAA1161
1705	0.0046171	0.0376	0.0059	0.5	ENSG00000062370	ZNF112
1706	0.0046188	0.0376	0.0028	1.87	ENSG00000167693	NXN
1708	0.004628	0.0376	0.0049	0.47	ENSG00000261799	RP11-283I3.6
1707	0.004628	0.0376	0.0136	0.28	ENSG00000187987	ZSCAN23
1709	0.0046295	0.0376	0.0057	0.33	ENSG00000251615	RP11-774O3.3
1710	0.0046344	0.0376	0.0049	0.66	ENSG00000196843	ARID5A
1711	0.0046443	0.0377	0.0306	0.44	ENSG00000178662	CSRNP3
1712	0.00465	0.0377	0.0067	1.48	ENSG00000132434	LANCL2
1713	0.0046676	0.0378	0.0027	1.74	ENSG00000139438	FAM222A
1714	0.0046728	0.0379	0.0059	0.37	ENSG00000250091	DNAH10OS
1715	0.0046784	0.0379	0.2537	0.5	ENSG00000184735	DDX53
1716	0.0046827	0.0379	0.0081	0.38	ENSG00000231527	RP11-374M1.2
1717	0.0046886	0.0379	0.008	1.39	ENSG00000129480	DTD2
1718	0.0046944	0.0379	0.0039	0.52	ENSG00000159915	ZNF233
1719	0.0047047	0.038	0.0072	0.62	ENSG00000237438	CECR7
1720	0.0047112	0.038	0.0022	1.5	ENSG00000076554	TPD52
1721	0.0047143	0.038	0.0068	1.44	ENSG00000132170	PPARG
1722	0.004721	0.0381	0.0057	1.28	ENSG00000162639	HENMT1
1723	0.0047244	0.0381	0.0093	0.27	ENSG00000234690	AC073283.4
1724	0.0047293	0.0381	0.0061	2.28	ENSG00000079257	LXN
1725	0.0047307	0.0381	0.0608	0.21	ENSG00000121318	TAS2R10
1726	0.0047354	0.0381	0.0076	1.39	ENSG00000131015	ULBP2
1727	0.0047396	0.0381	0.0163	0.19	ENSG00000198156	NPIPB6
1728	0.0047428	0.0381	0.001	2.11	ENSG00000139174	PRICKLE1
1729	0.0047447	0.0381	0.0315	0.36	ENSG00000258365	RP11-1105G2.3
1730	0.0047458	0.0381	0.0079	0.53	ENSG00000145198	VWA5B2
1731	0.0047666	0.0382	0.0085	0.41	ENSG00000272977	CTA-390C10.10
1732	0.0047871	0.0384	0.0017	0.38	ENSG00000224376	AC017104.6
1733	0.0047921	0.0384	0.0067	0.42	ENSG00000119943	PYROXD2
1734	0.0048022	0.0384	0.0097	0.33	ENSG00000280537	RP11-33O4.2
1735	0.0048036	0.0384	0.0064	0.36	ENSG00000227827	RP11-958N24.2
1736	0.0048181	0.0385	0.0058	0.72	ENSG00000122707	RECK
1737	0.0048389	0.0387	0.0091	0.3	ENSG00000206077	ZDHHC11B
1738	0.004844	0.0387	0.0104	0.27	ENSG00000125804	FAM182A
1739	0.0048482	0.0387	0.0092	0.22	ENSG00000179583	CIITA
1740	0.0048582	0.0388	0.0049	1.49	ENSG00000080608	PUM3
1741	0.0048703	0.0388	0.008	0.32	ENSG00000179406	LINC00174
1742	0.0048844	0.0389	0.008	0.32	ENSG00000242338	BMS1P4
1743	0.0048878	0.0389	0.0072	1.46	ENSG00000101000	PROCR
1744	0.0048964	0.039	0.0059	0.71	ENSG00000130158	DOCK6
1745	0.0049054	0.039	0.0059	1.35	ENSG00000115902	SLC1A4
1746	0.0049184	0.0391	0.0052	0.53	ENSG00000115226	FNDC4
1747	0.0049366	0.0392	0.0009	0.56	ENSG00000125246	CLYBL
1748	0.0049381	0.0392	0.0033	1.41	ENSG00000237854	LINC00674
1749	0.0049572	0.0394	0.0074	0.26	ENSG00000279873	LINC01126
1750	0.0049607	0.0394	0.0049	0.56	ENSG00000181856	SLC2A4
1751	0.0049627	0.0394	0.0046	2.58	ENSG00000134363	FST
1752	0.005008	0.0397	0.0583	0.13	ENSG00000232224	LINC00202-1
1753	0.005009	0.0397	0.0061	2.24	ENSG00000266401	RP11-874J12.4
1754	0.0050129	0.0397	0.4918	1.09	ENSG00000227579	RP1-35C21.2
1755	0.0050281	0.0397	0.0089	0.61	ENSG00000138823	MTTP
1756	0.005029	0.0397	0.0107	0.45	ENSG00000159899	NPR2
1757	0.0050298	0.0397	0.0051	0.42	ENSG00000260160	CTC-471J1.2
1758	0.0050312	0.0397	0.0066	0.57	ENSG00000270344	RP11-734K2.4
1759	0.0050349	0.0397	0.0064	0.74	ENSG00000214944	ARHGEF28
1760	0.0050425	0.0398	0.007	0.23	ENSG00000272638	GS1-114I9.1
1761	0.0050505	0.0398	0.1249	0.32	ENSG00000255318	RP11-655M14.13
1762	0.005064	0.0399	0.0026	1.35	ENSG00000159445	THEM4
1763	0.0050825	0.04	0.0064	1.3	ENSG00000151881	C5orf28
1764	0.0051094	0.0402	0.5059	4.94	ENSG00000238273	AC012360.6
1765	0.0051256	0.0403	0.0065	0.35	ENSG00000231890	DARS-AS1
1766	0.0051438	0.0404	0.0057	0.71	ENSG00000072121	ZFYVE26
1767	0.0051444	0.0404	0.0177	0.41	ENSG00000136352	NKX2-1
1768	0.0051446	0.0404	0.0091	0.6	ENSG00000267855	NDUFA7
1769	0.0051602	0.0405	0.0053	0.18	ENSG00000130822	PNCK
1770	0.0051907	0.0407	0.0065	0.42	ENSG00000235652	RP11-545I5.3
1771	0.005198	0.0407	0.0081	1.64	ENSG00000159231	CBR3
1772	0.0051998	0.0407	0.0038	0.57	ENSG00000133943	C14orf159
1773	0.0052062	0.0408	0.0082	1.76	ENSG00000178445	GLDC
1774	0.0052069	0.0408	0.0066	0.84	ENSG00000188895	MSL1
1775	0.0052276	0.0409	0.0066	0.52	ENSG00000274286	ADRA2B
1776	0.0052317	0.0409	0.0037	0.52	ENSG00000105696	TMEM59L
1777	0.0052331	0.0409	0.0273	0.16	ENSG00000178809	TRIM73
1778	0.0052356	0.0409	0.0071	0.57	ENSG00000186354	C9orf47
1779	0.0052507	0.041	0.0031	2.16	ENSG00000002587	HS3ST1
1780	0.005265	0.0411	0.001	1.82	ENSG00000178695	KCTD12
1781	0.0052661	0.0411	0.0621	0.12	ENSG00000249476	CTD-2587M2.1
1782	0.0052824	0.0412	0.0029	0.5	ENSG00000232973	CYP1B1-AS1
1783	0.0052997	0.0413	0.0078	0.47	ENSG00000176700	SCAND2P
1784	0.0053154	0.0414	0.0041	0.43	ENSG00000185189	NRBP2
1785	0.0053225	0.0414	0.0603	0.19	ENSG00000254995	STX16-NPEPL1
1786	0.0053236	0.0414	0.0045	3.09	ENSG00000105825	TFPI2
1787	0.0053282	0.0414	0.0061	0.63	ENSG00000128833	MYO5C
1788	0.0053357	0.0414	0.0063	0.35	ENSG00000228903	RASA4CP
1789	0.0053362	0.0414	0.0025	0.64	ENSG00000105497	ZNF175
1790	0.005341	0.0414	0.0068	1.69	ENSG00000134531	EMP1
1791	0.0053434	0.0414	0.0034	1.71	ENSG00000101096	NFATC2
1792	0.0053445	0.0414	0.0164	0.39	ENSG00000237849	NFYAP1
1793	0.0053458	0.0414	0.0052	0.35	ENSG00000227885	RP11-79N23.1
1794	0.0053499	0.0414	0.0073	0.51	ENSG00000261971	MMP25-AS1
1795	0.0053568	0.0414	0.0051	0.42	ENSG00000068078	FGFR3
1796	0.0053658	0.0415	0.0013	0.74	ENSG00000167535	CACNB3
1797	0.0053827	0.0416	0.0091	0.38	ENSG00000202314	SNORD6
1798	0.0053889	0.0416	0.0112	0.36	ENSG00000036530	CYP46A1
1799	0.0053894	0.0416	0.0027	0.58	ENSG00000271780	RP11-1017G21.5
1800	0.0054003	0.0417	0.0072	0.5	ENSG00000186648	LRRC16B
1801	0.0054176	0.0418	0.0599	0.37	ENSG00000215869	RP11-364B6.2
1802	0.0054257	0.0418	0.0153	0.27	ENSG00000272068	RP11-284F21.9
1803	0.0054409	0.0419	0.0045	1.91	ENSG00000140284	SLC27A2
1805	0.0054426	0.0419	0.0074	1.34	ENSG00000277150	F8A3
1804	0.0054426	0.0419	0.0102	0.6	ENSG00000221994	ZNF630
1806	0.0054467	0.0419	0.0147	0.33	ENSG00000259448	RP11-16E12.1
1807	0.0054482	0.0419	0.0083	0.26	ENSG00000100429	HDAC10
1808	0.00545	0.0419	0.0075	0.5	ENSG00000174586	ZNF497
1809	0.0054596	0.0419	0.0025	0.28	ENSG00000111644	ACRBP
1810	0.0054606	0.0419	0.0038	0.33	ENSG00000167371	PRRT2
1811	0.0054809	0.042	0.0081	0.23	ENSG00000161381	PLXDC1
1812	0.0054844	0.042	0.0066	0.43	ENSG00000276101	RP11-455O6.8
1813	0.0054879	0.042	0.0044	1.69	ENSG00000171310	CHST11
1814	0.0054896	0.042	0.0073	0.66	ENSG00000164088	PPM1M
1815	0.0054918	0.042	0.005	0.56	ENSG00000207110	RNU1-106P
1816	0.0054925	0.042	0.0068	0.58	ENSG00000153558	FBXL2
1817	0.0055015	0.042	0.0025	1.85	ENSG00000269019	AC005932.1
1818	0.0055109	0.0421	0.0084	0.31	ENSG00000236438	FAM157A
1819	0.0055148	0.0421	0.0038	3.15	ENSG00000138772	ANXA3
1820	0.005524	0.0421	0.008	0.4	ENSG00000188177	ZC3H6
1821	0.0055327	0.0422	0.0083	0.27	ENSG00000207721	MIR186
1822	0.0055372	0.0422	0.122	0.14	ENSG00000279837	RP11-504G3.2
1823	0.0055416	0.0422	0.0052	2.42	ENSG00000180336	MEIOC
1824	0.0055533	0.0423	0.0313	3.32	ENSG00000154764	WNT7A
1825	0.005559	0.0423	0.0036	0.5	ENSG00000163874	ZC3H12A
1826	0.0055624	0.0423	0.003	0.65	ENSG00000246985	SOCS2-AS1
1827	0.0055642	0.0423	0.0049	1.52	ENSG00000260274	RP11-817O13.8
1828	0.0055669	0.0423	0.002	0.38	ENSG00000187634	SAMD11
1829	0.005598	0.0425	0.0073	1.34	ENSG00000067955	CBFB
1830	0.0055984	0.0425	0.0073	0.48	ENSG00000176533	GNG7
1831	0.0056018	0.0425	0.0057	0.75	ENSG00000146112	PPP1R18
1832	0.0056028	0.0425	0.0072	0.52	ENSG00000183054	RGPD6
1833	0.0056134	0.0425	0.0339	0.23	ENSG00000258315	C17orf49
1834	0.0056244	0.0426	0.0067	0.67	ENSG00000275023	MLLT6
1835	0.0056476	0.0427	0.0625	0.41	ENSG00000183379	SYNDIG1L
1836	0.0056533	0.0428	0.0078	1.54	ENSG00000005059	CCDC109B
1837	0.0056581	0.0428	0.1234	0.48	ENSG00000273108	RP11-416N2.4
1838	0.005667	0.0428	0.254	0.12	ENSG00000267838	AC008746.12
1839	0.0056731	0.0428	0.0073	1.43	ENSG00000113645	WWC1
1840	0.0056774	0.0428	0.0056	0.8	ENSG00000246174	KCTD21-AS1
1841	0.005681	0.0429	0.0035	0.47	ENSG00000210100	MT-TI
1842	0.0056859	0.0429	0.032	0.24	ENSG00000279549	AP000437.3
1843	0.0057	0.0429	0.0072	0.69	ENSG00000180425	C11orf71
1844	0.0057247	0.0431	0.0073	0.43	ENSG00000233006	AC034220.3
1845	0.0057347	0.0432	0.0042	1.59	ENSG00000197147	LRRC8B
1846	0.005738	0.0432	0.0047	0.33	ENSG00000166473	PKD1L2
1847	0.0057476	0.0432	0.0075	0.48	ENSG00000105792	CFAP69
1848	0.0057548	0.0432	0.0063	0.4	ENSG00000197140	ADAM32
1849	0.0057562	0.0432	0.2524	3.25	ENSG00000068985	PAGE1
1850	0.0057728	0.0433	0.0335	3.31	ENSG00000155622	XAGE2
1851	0.005773	0.0433	0.0052	0.42	ENSG00000028277	POU2F2
1852	0.0057801	0.0433	0.0034	1.33	ENSG00000275464	CH507-9B2.5
1853	0.0057855	0.0434	0.0097	0.32	ENSG00000172650	AGAP5
1854	0.0057935	0.0434	0.0097	0.33	ENSG00000166924	NYAP1
1855	0.0057942	0.0434	0.001	0.37	ENSG00000187595	ZNF385C
1856	0.0057946	0.0434	0.0062	0.34	ENSG00000136378	ADAMTS7
1857	0.0058015	0.0434	0.0042	0.45	ENSG00000259953	RP11-4O1.2
1858	0.00583	0.0436	0.0065	0.42	ENSG00000141519	CCDC40
1859	0.0058464	0.0437	0.0315	0.21	ENSG00000210151	MT-TS1
1860	0.005859	0.0437	0.0046	0.44	ENSG00000138764	CCNG2
1861	0.0058675	0.0438	0.0075	1.89	ENSG00000111348	ARHGDIB
1862	0.0058752	0.0438	0.0042	1.74	ENSG00000232533	AC093673.5
1863	0.0058767	0.0438	0.008	0.27	ENSG00000273340	MICE
1864	0.0058787	0.0438	0.03	2.18	ENSG00000249421	ADAMTS19-AS1
1865	0.005894	0.0439	0.0066	0.41	ENSG00000230295	GTF2IP23
1866	0.0058942	0.0439	0.127	4.41	ENSG00000251226	RP11-469N6.1
1867	0.0058962	0.0439	0.0081	0.76	ENSG00000083844	ZNF264
1868	0.0059063	0.0439	0.1249	0.41	ENSG00000236242	MYO16-AS1
1869	0.00591	0.0439	0.0083	0.71	ENSG00000167785	ZNF558
1870	0.0059161	0.0439	0.0078	0.46	ENSG00000173947	PIFO
1871	0.0059187	0.0439	0.0094	0.27	ENSG00000201185	RNA5SP202
1872	0.0059337	0.044	0.0089	1.48	ENSG00000259802	CTD-2256P15.2
1873	0.0059409	0.044	0.0092	0.32	ENSG00000132517	SLC52A1
1874	0.0059624	0.0442	0.0161	1.74	ENSG00000239445	ST3GAL6-AS1
1875	0.0059633	0.0442	0.003	0.41	ENSG00000165186	PTCHD1
1876	0.0059807	0.0443	0.0081	0.26	ENSG00000149043	SYT8
1877	0.0059824	0.0443	0.0308	0.45	ENSG00000198300	PEG3
1878	0.0059952	0.0443	0.006	0.5	ENSG00000272054	RP11-423P10.2
1879	0.006007	0.0444	0.0073	0.31	ENSG00000219607	PPP1R3G
1880	0.0060071	0.0444	0.0097	1.59	ENSG00000256364	RP11-173P15.3
1881	0.006009	0.0444	0.0168	0.28	ENSG00000166682	TMPRSS5
1882	0.0060124	0.0444	0.0087	0.38	ENSG00000054654	SYNE2
1883	0.0060389	0.0445	0.0075	0.62	ENSG00000171045	TSNARE1
1884	0.0060448	0.0446	0.0092	1.95	ENSG00000232472	EEF1B2P3
1885	0.0060598	0.0446	0.0619	0.25	ENSG00000257298	RP3-405J10.3
1886	0.0060612	0.0446	0.0126	0.33	ENSG00000250318	CTA-963H5.5
1887	0.0060776	0.0447	0.004	1.43	ENSG00000136379	ABHD17C
1888	0.0060805	0.0447	0.0054	0.59	ENSG00000111087	GLI1
1889	0.0060806	0.0447	0.0032	0.51	ENSG00000269834	ZNF528-AS1
1890	0.0060935	0.0448	0.0085	0.5	ENSG00000260233	SSSCA1-AS1
1891	0.0060961	0.0448	0.1275	0.17	ENSG00000223117	RN7SKP296
1892	0.0061055	0.0448	0.0068	1.84	ENSG00000170684	ZNF296
1893	0.0061212	0.0449	0.0059	1.42	ENSG00000121236	TRIM6
1894	0.0061387	0.045	0.0087	0.53	ENSG00000262251	RP11-199F11.2
1895	0.0061762	0.0453	0.0025	1.6	ENSG00000092820	EZR
1896	0.0061834	0.0453	0.0037	0.66	ENSG00000204947	ZNF425
1897	0.0061968	0.0454	0.008	1.32	ENSG00000131238	PPT1
1898	0.0062097	0.0454	0.012	0.21	ENSG00000109063	MYH3
1899	0.0062199	0.0455	0.0083	0.41	ENSG00000135519	KCNH3
1900	0.0062505	0.0457	0.0072	2.74	ENSG00000233611	AC079135.1
1901	0.0062596	0.0457	0.0172	0.31	ENSG00000187944	C2orf66
1902	0.0062647	0.0457	0.0159	0.37	ENSG00000214273	AGGF1P1
1903	0.0062663	0.0457	0.0616	0.2	ENSG00000256542	RP13-895J2.3
1904	0.0062705	0.0457	0.0074	0.65	ENSG00000188659	SAXO2
1905	0.0062824	0.0458	0.0081	0.39	ENSG00000127914	AKAP9
1906	0.0062868	0.0458	0.006	0.44	ENSG00000109705	NKX3-2
1907	0.0062912	0.0458	0.0018	1.99	ENSG00000144366	GULP1
1908	0.0063021	0.0459	0.006	0.41	ENSG00000209482	SNORD83A
1909	0.0063181	0.046	0.0039	0.53	ENSG00000234350	AC007405.4
1910	0.0063263	0.046	0.0035	0.71	ENSG00000125967	NECAB3
1911	0.0063344	0.046	0.0098	0.44	ENSG00000099365	STX1B
1912	0.0063568	0.0462	0.0181	0.29	ENSG00000204362	RP11-380J14.1
1913	0.0063734	0.0463	0.0056	0.33	ENSG00000009950	MLXIPL
1914	0.0063816	0.0463	0.0084	1.36	ENSG00000158122	AAED1
1915	0.0063863	0.0463	0.0153	0.39	ENSG00000245904	RP11-796E2.4
1916	0.0063866	0.0463	0.011	0.44	ENSG00000231249	ITPR1-AS1
1917	0.0063944	0.0463	0.0043	0.58	ENSG00000102796	DHRS12
1918	0.0063998	0.0463	0.007	0.45	ENSG00000248971	KRT8P46
1919	0.0064052	0.0463	0.0079	0.46	ENSG00000167103	PIP5KL1
1920	0.0064196	0.0464	0.0087	0.4	ENSG00000240498	CDKN2B-AS1
1921	0.0064291	0.0465	0.0061	0.6	ENSG00000273270	RP11-212P7.2
1922	0.0064389	0.0465	0.0051	0.55	ENSG00000228288	PCAT6
1923	0.006456	0.0466	0.0624	7.09	ENSG00000196581	AJAP1
1924	0.006463	0.0466	0.0086	0.46	ENSG00000229419	RALGAPA1P
1925	0.0064764	0.0467	0.0077	1.24	ENSG00000196141	SPATS2L
1926	0.0064793	0.0467	0.0038	1.82	ENSG00000128564	VGF
1927	0.0064871	0.0467	0.0097	1.44	ENSG00000102781	KATNAL1
1928	0.0065074	0.0468	0.0058	0.47	ENSG00000100290	BIK
1929	0.0065082	0.0468	0.0074	0.51	ENSG00000160602	NEK8
1930	0.0065292	0.0469	0.0137	0.45	ENSG00000179363	TMEM31
1931	0.0065302	0.0469	0.5025	4.84	ENSG00000267879	CTB-147C22.9
1932	0.0065306	0.0469	0.0069	1.44	ENSG00000121653	MAPK8IP1
1933	0.0065366	0.047	0.0019	0.6	ENSG00000141576	RNF157
1934	0.0065446	0.047	0.004	3.71	ENSG00000225383	SFTA1P
1935	0.0065571	0.0471	0.0096	1.43	ENSG00000119403	PHF19
1936	0.0065813	0.0472	0.0078	0.78	ENSG00000086544	ITPKC
1937	0.006586	0.0472	0.0093	1.73	ENSG00000154146	NRGN
1938	0.0066038	0.0473	0.0067	0.6	ENSG00000269226	RP11-722G7.1
1939	0.0066282	0.0475	0.0093	0.44	ENSG00000205838	TTC23L
1940	0.0066341	0.0475	0.0101	0.49	ENSG00000152582	SPEF2
1941	0.0066444	0.0475	0.0052	0.21	ENSG00000181085	MAPK15
1942	0.0066458	0.0475	0.011	0.37	ENSG00000184619	KRBA2
1943	0.0066592	0.0476	0.0055	0.63	ENSG00000233184	RP11-421L21.3
1944	0.0066654	0.0476	0.0055	1.42	ENSG00000109586	GALNT7
1945	0.0066747	0.0477	0.0081	0.46	ENSG00000153982	GDPD1
1946	0.0066788	0.0477	0.0083	0.45	ENSG00000129757	CDKN1C
1947	0.0066854	0.0477	0.0098	0.2	ENSG00000153291	SLC25A27
1948	0.0066918	0.0477	0.0078	0.35	ENSG00000244119	PDCL3P4
1949	0.0066967	0.0477	0.2482	1.94	ENSG00000185942	NKAIN3
1950	0.0067032	0.0477	0.0026	1.82	ENSG00000172927	MYEOV
1951	0.0067085	0.0477	0.0086	0.36	ENSG00000241014	RP11-244H3.1
1952	0.0067299	0.0479	0.0046	0.45	ENSG00000257084	U47924.27
1953	0.0067415	0.0479	0.0084	0.37	ENSG00000104899	AMH
1954	0.0067456	0.0479	0.0062	1.87	ENSG00000103534	TMC5
1955	0.0067776	0.0481	0.0142	0.34	ENSG00000267096	CTD-2537I9.13
1956	0.0067851	0.0482	0.0082	1.39	ENSG00000175130	MARCKSL1
1957	0.006797	0.0482	0.006	0.62	ENSG00000196456	ZNF775
1958	0.0068042	0.0483	0.009	1.49	ENSG00000196976	LAGE3
1959	0.0068179	0.0483	0.0325	0.4	ENSG00000273274	ZBTB8B
1960	0.0068223	0.0483	0.0035	0.4	ENSG00000233250	RP3-339A18.6
1961	0.006823	0.0483	0.009	0.55	ENSG00000189007	ADAT2
1962	0.0068508	0.0485	0.0077	2.08	ENSG00000224080	UBE2FP1
1963	0.0068584	0.0485	0.0134	0.35	ENSG00000179954	SSC5D
1964	0.0068695	0.0485	0.01	0.45	ENSG00000221539	SNORD99
1965	0.0068701	0.0485	0.0056	0.56	ENSG00000272732	RP5-1159O4.2
1966	0.0068711	0.0485	0.0101	0.56	ENSG00000198353	HOXC4
1967	0.006888	0.0486	0.0334	0.29	ENSG00000155749	ALS2CR12
1968	0.0069106	0.0488	0.0091	0.52	ENSG00000139890	REM2
1969	0.0069128	0.0488	0.0079	0.77	ENSG00000134909	ARHGAP32
1970	0.0069173	0.0488	0.0047	0.54	ENSG00000103154	NECAB2
1971	0.0069339	0.0489	0.0056	1.49	ENSG00000139725	RHOF
1972	0.0069423	0.0489	0.0095	1.91	ENSG00000225335	XXbac-B476C20.9
1973	0.0069659	0.049	0.0088	0.5	ENSG00000253540	FAM86HP
1974	0.0069798	0.0491	0.0112	0.45	ENSG00000273243	CTA-217C2.2
1975	0.0069828	0.0491	0.0076	0.74	ENSG00000139835	GRTP1
1976	0.0070155	0.0493	0.0057	1.54	ENSG00000129474	AJUBA
1977	0.0070249	0.0493	0.0123	0.32	ENSG00000224892	RPS4XP16
1978	0.007031	0.0494	0.004	1.53	ENSG00000163694	RBM47
1979	0.007035	0.0494	0.0084	0.46	ENSG00000243155	RP11-46A10.5
1980	0.0070424	0.0494	0.008	1.49	ENSG00000125249	RAP2A
1981	0.0070511	0.0494	0.0069	1.25	ENSG00000168806	LCMT2
1982	0.0070533	0.0494	0.006	0.66	ENSG00000172830	SSH3
1983	0.007064	0.0495	0.0068	0.53	ENSG00000236947	RP11-98G7.1
1984	0.0070981	0.0497	0.0078	0.7	ENSG00000255717	SNHG1
1985	0.0071159	0.0498	0.0105	0.57	ENSG00000112599	GUCA1B
1986	0.0071262	0.0498	0.0327	0.31	ENSG00000253361	RP11-675F6.3
1987	0.0071295	0.0498	0.0091	1.65	ENSG00000145220	LYAR
1988	0.0071327	0.0498	0.0101	2.13	ENSG00000277342	RP11-843B15.4
1989	0.0071468	0.0499	0.0095	0.52	ENSG00000236204	LINC01376
1990	0.0071591	0.05	0.0034	0.69	ENSG00000163704	PRRT3
1991	0.0071737	0.05	0.0075	0.42	ENSG00000114268	PFKFB4
1992	0.0072087	0.0503	0.0114	0.46	ENSG00000272209	RP3-500L14.2
1993	0.0072398	0.0504	0.0091	2.35	ENSG00000182687	GALR2
1994	0.0072564	0.0505	0.0654	0.1	ENSG00000276335	MIR205
1995	0.0072788	0.0507	0.0056	0.47	ENSG00000261578	RP11-21L23.2
1996	0.0072811	0.0507	0.0081	0.41	ENSG00000185304	RGPD2
1997	0.0072962	0.0507	0.0042	0.39	ENSG00000004777	ARHGAP33
1998	0.0073018	0.0507	0.0009	0.76	ENSG00000047644	WWC3
1999	0.0073409	0.051	0.0317	0.26	ENSG00000245526	LINC00461
2000	0.0073444	0.051	0.0041	0.44	ENSG00000215912	TTC34
[truncated: 216 more rows]
