# Supplementary material for: Differential reprogramming of breast cancer subtypes in 3D cultures and implications for sensitivity to targeted therapy
Source: Sci Rep. 2021 Mar 31;11:7259. doi: 10.1038/s41598-021-86664-7 (PMC8012355; doi:10.1038/s41598-021-86664-7)
Supplement: Supplementary file 7 — Supplementary Table 5. [file 41598_2021_86664_MOESM7_ESM.xlsx]

## Sheet: Sheet1
Inhibitor	Target	CDK1	CDK2	CDK4	CDK5	CDK6	CDK7	CDK9	Aurora A	Aurora B	20S Proteasome	Calpain
Dinaciclib	CDK1, CDK2, CDK5, CDK9	3 nM	1 nM	NA	1 nM	NA	NA	4 nM	NA	NA	NA	NA
Flavopiridol	CDK1, CDK2, CDK4, CDK6, CDK9	30 nM	40 nM	20-40 nM	NA	60 nM	875 nM	20 nM	NA	NA	NA	NA
Milciclib	CDK2	398 nM	45 nM	160 nM	265 nM	NA	150 nM	NA	NA	NA	NA	NA
Palbociclib	CDK4, CDK6	-	-	11 nM	-	16 nM	NA	NA	NA	NA	NA	NA
Aurora Kinase Inhibitor I	Aurora A	NA	NA	NA	NA	NA	NA	NA	3.4 nM	-	NA	NA
TAK-901	Aurora A, Aurora B	NA	NA	NA	NA	NA	NA	NA	21 nM	15 nM	NA	NA
MG132	Proteasome, calpain	NA	NA	NA	NA	NA	NA	NA	NA	NA	100 nM	1200 nM
Bortezomib	Proteasome, calpain	NA	NA	NA	NA	NA	NA	NA	NA	NA	0.6 nM	NA
